# Supplementary material for: {4,4′-Dibromo-2,2′-[2,2-dimethyl­propane-1,3-diylbis(nitrilo­methanylyl­idene)]diphenolato-κ4 O,N,N′,O′}nickel(II)
Source: Acta Crystallogr Sect E Struct Rep Online. 2011 Mar 15;67(Pt 4):m448. doi: 10.1107/S1600536811009056 (PMC3099811; doi:10.1107/S1600536811009056)
Supplement: Supplementary file 1 [file e-67-0m448-sup1.cif]

##############################################################################
###                                                                        ###
###        Electronic paper (Acta Crystallographica Section E)             ###
###                                                                        ###
##############################################################################
#                                                                            #
# This CIF contains the data in a paper accepted for publication in Acta     #
# Crystallographica Section E. It conforms to the requirements of Notes      #
# for Authors for Section E, and has been peer reviewed under the auspices   #
# of the IUCr Commission on Journals.                                        #
#                                                                            #
# Full details of the Crystallographic Information File format               #
# are given in the paper "The Crystallographic Information File (CIF):       #
# a New Standard Archive File for Crystallography" by S. R. Hall, F. H.      #
# Allen and I. D. Brown [Acta Cryst. (1991), A47, 655-685].                  #
#                                                                            #
# The current version of the core CIF dictionary is obtainable from          #
# ftp://ftp.iucr.org/pub/cif_core.dic. The current version number is 2.4.    #
#                                                                            #
# Software is freely available for graphical display of the structure(s) in  #
# this CIF.  For information consult the CIF home page http://www.iucr.org/  #
# cif/home.html                                                              #
#                                                                            #
# This file may be used for bona fide research purposes within the           #
# scientific community so long as proper attribution is given to the journal # 
# article from which it was obtained.                                        #
#                                                                            #
##############################################################################
                                             
data_I
_audit_creation_method     SHELXL-97
_chemical_name_systematic
;
{4,4'-Dibromo-2,2'-[2,2-dimethylpropane-1,3-
diylbis(nitrilomethanylylidene)]diphenolato-
\k^4^<i>O</i>,<i>N</i>,<i>N</i>',<i>O</i>'}nickel(II)
;
_chemical_name_common     ?
_chemical_formula_moiety     'C19 H18 Br2 N2 Ni O2'
_chemical_formula_sum     'C19 H18 Br2 N2 Ni O2'
_chemical_formula_iupac     '[Ni (C19 H18 Br2 N2 O2)]'
_chemical_formula_weight     524.84
_chemical_melting_point     ?
_symmetry_cell_setting     monoclinic
_symmetry_space_group_name_H-M     'C 2/c'
_symmetry_space_group_name_Hall     '-C 2yc'
loop_
    _symmetry_equiv_pos_as_xyz
    'x, y, z'
    '-x, y, -z+1/2'
    'x+1/2, y+1/2, z'
    '-x+1/2, y+1/2, -z+1/2'
    '-x, -y, -z'
    'x, -y, z-1/2'
    '-x+1/2, -y+1/2, -z'
    'x+1/2, -y+1/2, z-1/2'
_cell_length_a     24.227(6)
_cell_length_b     11.030(3)
_cell_length_c     7.535(2)
_cell_angle_alpha     90.00
_cell_angle_beta     107.939(19)
_cell_angle_gamma     90.00
_cell_volume     1915.6(9)
_cell_formula_units_Z     4
_cell_measurement_reflns_used     2575
_cell_measurement_theta_min     3.23
_cell_measurement_theta_max     29.20
_cell_measurement_temperature     298(2)
_exptl_crystal_description     plate
_exptl_crystal_colour     brown
_exptl_crystal_size_max     0.30
_exptl_crystal_size_mid     0.20
_exptl_crystal_size_min     0.15
_exptl_crystal_density_diffrn     1.820
_exptl_crystal_density_meas     ?
_exptl_crystal_density_method     'not measured'
_exptl_crystal_F_000     1040.0
_exptl_absorpt_coefficient_mu     5.200
_exptl_absorpt_correction_type     numerical
_exptl_absorpt_process_details     '(X-SHAPE and X-RED32; Stoe & Cie, 2005)'
_exptl_absorpt_correction_T_min     0.289
_exptl_absorpt_correction_T_max     0.449
_exptl_special_details
;
;
_diffrn_ambient_temperature     298(2)
_diffrn_radiation_type     MoK\a
_diffrn_radiation_wavelength     0.71073
_diffrn_radiation_source     'fine-focus sealed tube'
_diffrn_radiation_monochromator     graphite
_diffrn_measurement_device_type     'Stoe IPDS-2'
_diffrn_measurement_method     \w
_diffrn_detector_area_resol_mean     ?
_diffrn_reflns_number     7514
_diffrn_reflns_av_R_equivalents     0.1420
_diffrn_reflns_av_sigmaI/netI     0.0962
_diffrn_reflns_theta_min     3.23
_diffrn_reflns_theta_max     29.20
_diffrn_reflns_theta_full     29.20
_diffrn_measured_fraction_theta_max     0.989
_diffrn_measured_fraction_theta_full     0.989
_diffrn_reflns_limit_h_min     -33
_diffrn_reflns_limit_h_max     24
_diffrn_reflns_limit_k_min     -15
_diffrn_reflns_limit_k_max     13
_diffrn_reflns_limit_l_min     -10
_diffrn_reflns_limit_l_max     10
_diffrn_standards_number     ?
_diffrn_standards_interval_count     ?
_diffrn_standards_interval_time     ?
_diffrn_standards_decay_%     ?
_refine_special_details
;
;
_reflns_number_total     2575
_reflns_number_gt     1892
_reflns_threshold_expression     I>2\s(I)
_refine_ls_structure_factor_coef     Fsqd
_refine_ls_matrix_type     full
_refine_ls_R_factor_all     0.0991
_refine_ls_R_factor_gt     0.0728
_refine_ls_wR_factor_gt     0.1870
_refine_ls_wR_factor_ref     0.2109
_refine_ls_goodness_of_fit_ref     1.156
_refine_ls_restrained_S_all     1.156
_refine_ls_number_reflns     2575
_refine_ls_number_parameters     119
_refine_ls_number_restraints     0
_refine_ls_hydrogen_treatment     constr
_refine_ls_weighting_scheme     calc
_refine_ls_weighting_details
         'calc w=1/[\s^2^(Fo^2^)+(0.0955P)^2^+1.9321P] where P=(Fo^2^+2Fc^2^)/3'
_atom_sites_solution_hydrogens     geom
_atom_sites_solution_primary     direct
_atom_sites_solution_secondary     difmap
_refine_ls_shift/su_max     0.000
_refine_ls_shift/su_mean     0.000
_refine_diff_density_max     0.736
_refine_diff_density_min     -0.985
_refine_ls_extinction_method     none
_refine_ls_extinction_coef     ?
loop_
    _atom_type_symbol
    _atom_type_description
    _atom_type_scat_dispersion_real
    _atom_type_scat_dispersion_imag
    _atom_type_scat_source
    'C' 'C' 0.0033 0.0016
                         'International Tables Vol C Tables 4.2.6.8 and 6.1.1.4'
    'H' 'H' 0.0000 0.0000
                         'International Tables Vol C Tables 4.2.6.8 and 6.1.1.4'
    'N' 'N' 0.0061 0.0033
                         'International Tables Vol C Tables 4.2.6.8 and 6.1.1.4'
    'O' 'O' 0.0106 0.0060
                         'International Tables Vol C Tables 4.2.6.8 and 6.1.1.4'
    'Ni' 'Ni' 0.3393 1.1124
                         'International Tables Vol C Tables 4.2.6.8 and 6.1.1.4'
    'Br' 'Br' -0.2901 2.4595
                         'International Tables Vol C Tables 4.2.6.8 and 6.1.1.4'
_computing_data_collection     'X-AREA (Stoe & Cie, 2005)'
_computing_cell_refinement     'X-AREA (Stoe & Cie, 2005)'
_computing_data_reduction     'X-AREA (Stoe & Cie, 2005)'
_computing_structure_solution     'SHELXS97 (Sheldrick, 2008)'
_computing_structure_refinement     'SHELXL97 (Sheldrick, 2008)'
_computing_molecular_graphics     'ORTEP-3 (Farrugia, 1997)'
_computing_publication_material     'WinGX (Farrugia, 1999)'
loop_
    _atom_site_type_symbol
    _atom_site_label
    _atom_site_fract_x
    _atom_site_fract_y
    _atom_site_fract_z
    _atom_site_U_iso_or_equiv
    _atom_site_adp_type
    _atom_site_calc_flag
    _atom_site_refinement_flags
    _atom_site_occupancy
    _atom_site_disorder_assembly
    _atom_site_disorder_group
    C C1 0.0516(4) 0.4164(6) 0.2433(9) 0.0606(17) Uani d . 1 . .
    H H1A 0.0407 0.4647 0.1319 0.073 Uiso calc R 1 . .
    H H1B 0.0836 0.3650 0.2432 0.073 Uiso calc R 1 . .
    H H1C 0.0629 0.4685 0.3505 0.073 Uiso calc R 1 . .
    C C2 0.0000 0.3381(7) 0.2500 0.0386(14) Uani d S 1 . .
    C C3 -0.0173(2) 0.2567(5) 0.0764(6) 0.0376(10) Uani d . 1 . .
    H H3A -0.0428 0.3023 -0.0268 0.045 Uiso calc R 1 . .
    H H3B 0.0173 0.2364 0.0438 0.045 Uiso calc R 1 . .
    C C4 -0.0989(2) 0.1277(5) -0.0094(7) 0.0411(11) Uani d . 1 . .
    H H4 -0.1172 0.1946 -0.0780 0.049 Uiso calc R 1 . .
    C C5 -0.1317(2) 0.0172(5) -0.0337(7) 0.0425(11) Uani d . 1 . .
    C C6 -0.1902(3) 0.0171(7) -0.1506(8) 0.0546(14) Uani d . 1 . .
    H H6 -0.2078 0.0894 -0.2018 0.065 Uiso calc R 1 . .
    C C7 -0.2206(3) -0.0880(7) -0.1878(9) 0.0591(17) Uani d . 1 . .
    C C8 -0.1955(3) -0.1976(7) -0.1126(9) 0.0587(16) Uani d . 1 . .
    H H8 -0.2172 -0.2687 -0.1381 0.070 Uiso calc R 1 . .
    C C9 -0.1388(3) -0.2006(6) -0.0009(8) 0.0518(14) Uani d . 1 . .
    H H9 -0.1223 -0.2746 0.0462 0.062 Uiso calc R 1 . .
    C C10 -0.1048(2) -0.0934(5) 0.0447(7) 0.0404(11) Uani d . 1 . .
    N N1 -0.04685(19) 0.1431(4) 0.0982(5) 0.0357(9) Uani d . 1 . .
    O O1 -0.05103(17) -0.1011(3) 0.1491(5) 0.0427(8) Uani d . 1 . .
    Ni Ni1 0.0000 0.02440(9) 0.2500 0.0336(3) Uani d S 1 . .
    Br Br1 -0.29838(4) -0.08575(11) -0.35030(14) 0.0979(5) Uani d . 1 . .
loop_
    _atom_site_aniso_label
    _atom_site_aniso_U_11
    _atom_site_aniso_U_22
    _atom_site_aniso_U_33
    _atom_site_aniso_U_12
    _atom_site_aniso_U_13
    _atom_site_aniso_U_23
    C1 0.074(5) 0.048(4) 0.053(3) -0.013(3) 0.010(3) 0.002(3)
    C2 0.037(3) 0.038(4) 0.036(3) 0.000 0.004(3) 0.000
    C3 0.041(3) 0.035(3) 0.036(2) 0.000(2) 0.0104(19) 0.0032(18)
    C4 0.046(3) 0.040(3) 0.036(2) 0.004(2) 0.0100(19) 0.0043(19)
    C5 0.038(2) 0.046(3) 0.039(2) -0.005(2) 0.0036(19) -0.001(2)
    C6 0.040(3) 0.058(4) 0.054(3) 0.000(3) -0.003(2) 0.008(3)
    C7 0.031(3) 0.073(5) 0.060(3) -0.014(3) -0.007(2) -0.003(3)
    C8 0.045(3) 0.060(4) 0.064(3) -0.018(3) 0.007(3) -0.005(3)
    C9 0.057(4) 0.039(3) 0.055(3) -0.007(3) 0.011(3) -0.003(2)
    C10 0.040(3) 0.044(3) 0.036(2) -0.005(2) 0.0105(19) -0.0033(19)
    N1 0.040(2) 0.036(2) 0.0277(15) -0.0035(18) 0.0057(14) -0.0005(14)
    O1 0.0371(19) 0.0349(19) 0.0495(19) 0.0004(15) 0.0035(15) -0.0030(14)
    Ni1 0.0339(5) 0.0315(5) 0.0325(4) 0.000 0.0060(3) 0.000
    Br1 0.0519(5) 0.1002(8) 0.1070(7) -0.0251(5) -0.0265(4) 0.0188(5)
_geom_special_details
;
;
loop_
    _geom_bond_atom_site_label_1
    _geom_bond_atom_site_label_2
    _geom_bond_site_symmetry_2
    _geom_bond_distance
    _geom_bond_publ_flag
    C1 C2 . 1.533(8) ?
    C1 H1A . 0.9600 ?
    C1 H1B . 0.9600 ?
    C1 H1C . 0.9600 ?
    C2 C1 2 1.533(8) ?
    C2 C3 . 1.535(7) ?
    C2 C3 2 1.535(7) ?
    C3 N1 . 1.476(7) ?
    C3 H3A . 0.9700 ?
    C3 H3B . 0.9700 ?
    C4 N1 . 1.284(7) ?
    C4 C5 . 1.435(8) ?
    C4 H4 . 0.9300 ?
    C5 C6 . 1.421(8) ?
    C5 C10 . 1.423(8) ?
    C6 C7 . 1.354(10) ?
    C6 H6 . 0.9300 ?
    C7 C8 . 1.393(11) ?
    C7 Br1 . 1.906(6) ?
    C8 C9 . 1.372(9) ?
    C8 H8 . 0.9300 ?
    C9 C10 . 1.423(8) ?
    C9 H9 . 0.9300 ?
    C10 O1 . 1.300(7) ?
    Ni1 N1 . 1.874(4) yes
    Ni1 O1 . 1.856(4) yes
loop_
    _geom_angle_atom_site_label_1
    _geom_angle_atom_site_label_2
    _geom_angle_atom_site_label_3
    _geom_angle_site_symmetry_1
    _geom_angle_site_symmetry_3
    _geom_angle
    _geom_angle_publ_flag
    C2 C1 H1A . . 109.5 ?
    C2 C1 H1B . . 109.5 ?
    H1A C1 H1B . . 109.5 ?
    C2 C1 H1C . . 109.5 ?
    H1A C1 H1C . . 109.5 ?
    H1B C1 H1C . . 109.5 ?
    C1 C2 C1 . 2 111.4(8) ?
    C1 C2 C3 . . 108.3(3) ?
    C1 C2 C3 2 . 110.2(3) ?
    C1 C2 C3 . 2 110.2(3) ?
    C1 C2 C3 2 2 108.3(3) ?
    C3 C2 C3 . 2 108.4(6) ?
    N1 C3 C2 . . 114.6(4) ?
    N1 C3 H3A . . 108.6 ?
    C2 C3 H3A . . 108.6 ?
    N1 C3 H3B . . 108.6 ?
    C2 C3 H3B . . 108.6 ?
    H3A C3 H3B . . 107.6 ?
    N1 C4 C5 . . 126.2(5) ?
    N1 C4 H4 . . 116.9 ?
    C5 C4 H4 . . 116.9 ?
    C6 C5 C10 . . 119.9(6) ?
    C6 C5 C4 . . 119.1(6) ?
    C10 C5 C4 . . 120.7(5) ?
    C7 C6 C5 . . 120.2(6) ?
    C7 C6 H6 . . 119.9 ?
    C5 C6 H6 . . 119.9 ?
    C6 C7 C8 . . 121.2(6) ?
    C6 C7 Br1 . . 119.2(5) ?
    C8 C7 Br1 . . 119.5(5) ?
    C9 C8 C7 . . 119.9(6) ?
    C9 C8 H8 . . 120.0 ?
    C7 C8 H8 . . 120.0 ?
    C8 C9 C10 . . 121.7(6) ?
    C8 C9 H9 . . 119.2 ?
    C10 C9 H9 . . 119.2 ?
    O1 C10 C5 . . 123.6(5) ?
    O1 C10 C9 . . 119.4(5) ?
    C5 C10 C9 . . 117.0(5) ?
    C4 N1 C3 . . 117.2(4) ?
    C4 N1 Ni1 . . 125.9(4) ?
    C3 N1 Ni1 . . 116.0(3) ?
    C10 O1 Ni1 . . 128.0(4) ?
    O1 Ni1 O1 . 2 83.5(2) ?
    O1 Ni1 N1 . 2 166.70(17) ?
    O1 Ni1 N1 2 2 93.97(18) ?
    O1 Ni1 N1 . . 93.97(18) ?
    O1 Ni1 N1 2 . 166.70(17) ?
    N1 Ni1 N1 2 . 91.3(3) ?
loop_
    _geom_torsion_atom_site_label_1
    _geom_torsion_atom_site_label_2
    _geom_torsion_atom_site_label_3
    _geom_torsion_atom_site_label_4
    _geom_torsion_site_symmetry_1
    _geom_torsion_site_symmetry_2
    _geom_torsion_site_symmetry_3
    _geom_torsion_site_symmetry_4
    _geom_torsion
    _geom_torsion_publ_flag
    C1 C2 C3 N1 . . . . 154.4(5) ?
    C1 C2 C3 N1 2 . . . -83.4(6) ?
    C3 C2 C3 N1 2 . . . 34.9(3) ?
    N1 C4 C5 C6 . . . . 176.4(5) ?
    N1 C4 C5 C10 . . . . -8.9(8) ?
    C10 C5 C6 C7 . . . . 0.0(9) ?
    C4 C5 C6 C7 . . . . 174.6(6) ?
    C5 C6 C7 C8 . . . . 0.3(11) ?
    C5 C6 C7 Br1 . . . . -178.4(5) ?
    C6 C7 C8 C9 . . . . -1.0(11) ?
    Br1 C7 C8 C9 . . . . 177.7(5) ?
    C7 C8 C9 C10 . . . . 1.5(10) ?
    C6 C5 C10 O1 . . . . 178.3(5) ?
    C4 C5 C10 O1 . . . . 3.7(8) ?
    C6 C5 C10 C9 . . . . 0.4(8) ?
    C4 C5 C10 C9 . . . . -174.1(5) ?
    C8 C9 C10 O1 . . . . -179.1(6) ?
    C8 C9 C10 C5 . . . . -1.2(9) ?
    C5 C4 N1 C3 . . . . 168.8(5) ?
    C5 C4 N1 Ni1 . . . . 0.5(7) ?
    C2 C3 N1 C4 . . . . 118.2(5) ?
    C2 C3 N1 Ni1 . . . . -72.3(5) ?
    C5 C10 O1 Ni1 . . . . 9.6(7) ?
    C9 C10 O1 Ni1 . . . . -172.6(4) ?
    C10 O1 Ni1 O1 . . . 2 179.3(5) ?
    C10 O1 Ni1 N1 . . . 2 99.5(8) ?
    C10 O1 Ni1 N1 . . . . -13.9(4) ?
    C4 N1 Ni1 O1 . . . . 8.7(4) ?
    C3 N1 Ni1 O1 . . . . -159.7(3) ?
    C4 N1 Ni1 O1 . . . 2 87.3(9) ?
    C3 N1 Ni1 O1 . . . 2 -81.1(9) ?
    C4 N1 Ni1 N1 . . . 2 -159.1(5) ?
    C3 N1 Ni1 N1 . . . 2 32.5(3) ?
loop_
    _geom_hbond_atom_site_label_D
    _geom_hbond_atom_site_label_H
    _geom_hbond_atom_site_label_A
    _geom_hbond_site_symmetry_A
    _geom_hbond_distance_DH
    _geom_hbond_distance_HA
    _geom_hbond_distance_DA
    _geom_hbond_angle_DHA
    _geom_hbond_publ_flag
    C3 H3B O1 5 0.97 2.40 3.210(6) 141 yes
data_global
_journal_date_recd_electronic     2011-03-06
_journal_date_accepted     2011-03-09
_journal_name_full     'Acta Crystallographica, Section E'
_journal_year     2011
_journal_volume     67
_journal_issue      4
_journal_page_first     m448
_journal_page_last     m448
_journal_paper_category     QM
_journal_coeditor_code     HY2415
_publ_contact_author_name     'Saeed Rayati'
_publ_contact_author_address
;
Department of Chemistry
K. N. Toosi University of Technology
P. O. Box 16315-1618
Tehran 15418
Iran
;
_publ_contact_author_email     'rayati@kntu.ac.ir'
_publ_contact_author_fax     '+98 21 22853650'
_publ_contact_author_phone     '+98 21 22850266'
_publ_section_title
;\
{4,4'-Dibromo-2,2'-[2,2-dimethylpropane-1,3-diylbis(nitrilomethanylylidene)]\
diphenolato-\k^4^<i>O</i>,<i>N</i>,<i>N</i>',<i>O</i>'}nickel(II)
;
loop_
    _publ_author_name
    _publ_author_footnote
    _publ_author_address
    'Rayati, Saeed' ?
;
Department of Chemistry
K. N. Toosi University of Technology
PO Box 16315-1618
Tehran
Iran
;
    'Ghaemi, Akbar' .
;
Department of Chemistry
Islamic Azad University
Saveh Branch, PO Box 39187-366
Saveh
Iran
;
    'Notash, Behrouz' .
;
Department of Chemistry
Shahid Beheshti University
G. C. Evin
Tehran 1983963113
Iran
;
