# Supplementary material for: {4,4′-Dibromo-2,2′-[2,2-dimethyl­propane-1,3-diylbis(nitrilo­methanylyl­idene)]diphenolato-κ4 O,N,N′,O′}nickel(II)
Source: Acta Crystallogr Sect E Struct Rep Online. 2011 Mar 15;67(Pt 4):m448. doi: 10.1107/S1600536811009056 (PMC3099811; doi:10.1107/S1600536811009056)
Supplement: Supplementary file 2 [file e-67-0m448-Isup2.hkl]

# 
# h,k,l, Fc-squared, Fo-squared, sigma(Fo-squared) and status flag 
# 
data_I
_shelx_title ' KHC27/89.6.21/RAYATI/KNTU' 
_shelx_refln_list_code          4 
_shelx_F_calc_maximum      274.18 
_exptl_crystal_F_000      1700.00 
_reflns_d_resolution_high  0.7284 
 
loop_ 
 _symmetry_equiv_pos_as_xyz 
 'x, y, z' 
 '-x, y, -z+1/2' 
 'x+1/2, y+1/2, z' 
 '-x+1/2, y+1/2, -z+1/2' 
 '-x, -y, -z' 
 'x, -y, z-1/2' 
 '-x+1/2, -y+1/2, -z' 
 'x+1/2, -y+1/2, z-1/2' 
 
_cell_length_a    24.2267 
_cell_length_b    11.0296 
_cell_length_c     7.5351 
_cell_angle_alpha  90.000 
_cell_angle_beta  107.939 
_cell_angle_gamma  90.000 
 
_shelx_F_squared_multiplier     1.000 
 
loop_ 
 _refln_index_h 
 _refln_index_k 
 _refln_index_l 
 _refln_F_squared_calc 
 _refln_F_squared_meas 
 _refln_F_squared_sigma 
 _refln_observed_status 
   4   0   0    38139.00    32948.57    223.13 o 
   6   0   0    21457.70    20530.10    161.88 o 
   8   0   0    10723.08    10370.90    114.16 o 
  10   0   0    65834.32    61950.21    204.41 o 
  12   0   0    26196.03    26542.63    125.02 o 
  14   0   0    11430.24    10570.48     83.95 o 
  16   0   0     7321.90     7015.90     71.20 o 
  18   0   0       24.97      100.49     46.12 o 
  20   0   0    20726.37    21356.09    113.10 o 
  22   0   0       86.90      129.99     66.74 o 
  24   0   0     1437.22     1559.70     72.11 o 
  26   0   0      188.60      298.35     68.29 o 
  28   0   0       69.34      265.58     69.60 o 
  30   0   0      914.55      944.99     55.92 o 
   3   1   0    21154.64    22846.65   1381.46 o 
   5   1   0    12979.29    14060.80    162.16 o 
   7   1   0    39001.13    41121.44    202.73 o 
   9   1   0     2709.91     2928.55    707.36 o 
  11   1   0       97.75       79.31     39.15 o 
  13   1   0    11137.39    10777.54    369.31 o 
  15   1   0     2122.05     2124.44     43.14 o 
  17   1   0    14583.96    13422.31   1649.65 o 
  19   1   0      224.68      178.68     47.00 o 
  21   1   0     1959.20     1970.13     42.29 o 
  23   1   0     3946.85     3924.17    320.04 o 
  25   1   0      595.01      604.68     57.05 o 
  27   1   0     1790.71     2023.37    215.00 o 
  29   1   0        1.86       72.10     50.85 o 
  31   1   0      217.06      137.74     87.45 o 
   2   2   0     1279.13     1489.89     77.59 o 
   4   2   0     6887.78     7988.43   1249.89 o 
   6   2   0     4258.17     4650.20    805.39 o 
   8   2   0     1174.67     1489.28     80.87 o 
  10   2   0    16546.15    14925.47   2676.80 o 
  12   2   0      162.50      221.43     38.84 o 
  14   2   0     3357.92     3230.56    392.96 o 
  16   2   0     5256.28     4934.90    665.00 o 
  18   2   0      289.39      284.48     33.86 o 
  20   2   0     4241.63     4478.41    327.33 o 
  22   2   0      341.85      337.03     39.66 o 
  24   2   0      830.44      994.90     48.84 o 
  26   2   0      720.47      785.95     79.27 o 
  28   2   0       27.15      123.98     88.52 o 
  30   2   0      570.81      517.35    214.04 o 
   1   3   0      998.70     1001.57     46.23 o 
   3   3   0     4767.07     5157.45    349.54 o 
   5   3   0    14085.70    16465.47   2008.51 o 
   7   3   0    11130.55    11262.75   1131.22 o 
   9   3   0    12663.78    16801.23    142.33 o 
  11   3   0     5353.56     5669.50   1161.98 o 
  13   3   0     6409.90     6667.28   1185.88 o 
  15   3   0     4528.72     4489.06    661.32 o 
  17   3   0     1524.32     1589.25    169.27 o 
  19   3   0      567.22      419.84     81.71 o 
  21   3   0        8.01       36.78     87.11 o 
  23   3   0     1032.40     1125.90     49.87 o 
  25   3   0      432.33      639.70    168.30 o 
  27   3   0      224.32      268.06     52.97 o 
  29   3   0      369.57      266.04     89.79 o 
   0   4   0     5538.29     6064.95    111.49 o 
   2   4   0     7241.82     6948.23    661.50 o 
   4   4   0      381.86      319.01     40.62 o 
   6   4   0    20772.30    22921.11   6045.75 o 
   8   4   0    22781.47    32911.99    200.70 o 
  10   4   0      106.52      193.41     74.57 o 
  12   4   0    14575.29    15876.88   3553.46 o 
  14   4   0      440.14      561.37    167.43 o 
  16   4   0     4863.30     5401.67    241.77 o 
  18   4   0       25.53       37.16     50.73 o 
  20   4   0     1238.70     1166.46    329.71 o 
  22   4   0     1408.14     1400.76    133.39 o 
  24   4   0       79.48      139.62     39.69 o 
  26   4   0      647.87      634.68    186.00 o 
  28   4   0       52.23      129.00     42.15 o 
  30   4   0       27.02       37.30     69.53 o 
   1   5   0     4189.86     3995.15     84.16 o 
   3   5   0    11274.72     9094.70   1819.37 o 
   5   5   0    35675.73    29998.20    145.41 o 
   7   5   0       93.94       31.31     38.55 o 
   9   5   0     5501.00     8215.96    121.16 o 
  11   5   0     2863.74     3013.68    666.82 o 
  13   5   0      497.29      652.33     57.00 o 
  15   5   0    19471.53    19756.36   3653.11 o 
  17   5   0     1597.53     1630.23    551.44 o 
  19   5   0      286.94      336.07    142.54 o 
  21   5   0      427.86      597.04     51.03 o 
  23   5   0       38.37       42.22     49.30 o 
  25   5   0     2072.29     1822.24    552.10 o 
  27   5   0      186.73      238.36     38.47 o 
  29   5   0      481.88      345.46     82.50 o 
   0   6   0     9341.71     8895.43    116.33 o 
   2   6   0     9713.34     9531.66    824.63 o 
   4   6   0      557.45      547.30     53.30 o 
   6   6   0     1606.04     1864.63    158.87 o 
   8   6   0    11990.44    12134.95   2546.67 o 
  10   6   0     1990.09     2085.34    788.48 o 
  12   6   0     9654.00    11300.52   4168.11 o 
  14   6   0       37.08       69.12     39.41 o 
  16   6   0      963.86      768.80    280.98 o 
  18   6   0      838.58      959.19    262.01 o 
  20   6   0      462.95      526.98    265.24 o 
  22   6   0     2541.19     3003.88    876.13 o 
  24   6   0       84.73       33.43     95.74 o 
  26   6   0      242.35      206.57     33.73 o 
  28   6   0      382.57      403.91    119.23 o 
   1   7   0     4925.07     4987.91    143.48 o 
   3   7   0       85.06      127.81     47.79 o 
   5   7   0     6454.62     5762.23    491.74 o 
   7   7   0      929.75      822.09    102.10 o 
   9   7   0      197.45      234.20     43.08 o 
  11   7   0     1114.78      970.19    317.51 o 
  13   7   0     1585.69     1774.73    564.52 o 
  15   7   0     2604.23     2345.03    876.68 o 
  17   7   0      131.15      107.35     38.36 o 
  19   7   0      313.76      460.12    223.66 o 
  21   7   0      754.94      864.61    218.01 o 
  23   7   0       41.08       66.87     42.95 o 
  25   7   0      720.50      773.30    192.24 o 
  27   7   0      144.82       95.29     56.19 o 
   0   8   0      311.66      321.63     71.18 o 
   2   8   0     3647.91     3806.26    260.86 o 
   4   8   0      269.76      326.57     58.30 o 
   6   8   0       21.80       97.51     57.18 o 
   8   8   0     1435.24     1329.15    116.79 o 
  10   8   0        5.61       35.90     42.19 o 
  12   8   0      424.02      395.48    102.45 o 
  14   8   0       20.17       55.61     40.65 o 
  16   8   0       85.80       29.14     49.10 o 
  18   8   0      819.23      836.02    390.23 o 
  20   8   0       24.24       41.31     54.58 o 
  22   8   0      128.83      139.16     37.95 o 
  24   8   0       77.94      107.76     33.43 o 
  26   8   0      157.28       93.05     58.72 o 
   1   9   0     1127.31     1078.01     42.52 o 
   3   9   0        5.14       34.99     42.89 o 
   5   9   0        7.34       34.23     57.56 o 
   7   9   0      217.17      237.09     37.74 o 
   9   9   0        7.65       72.18     46.46 o 
  11   9   0      289.41      293.61     74.52 o 
  13   9   0       93.77       87.77     44.33 o 
  15   9   0       44.05      126.07     44.51 o 
  17   9   0      329.24      269.89     78.85 o 
  19   9   0        9.74      -23.96     37.58 o 
  21   9   0      628.58      724.33    142.34 o 
  23   9   0        1.85       56.36     35.39 o 
  25   9   0        0.50       17.30     49.04 o 
   0  10   0     1932.80     1527.80    473.76 o 
   2  10   0      893.78      684.08    197.39 o 
   4  10   0       87.85      106.67     49.44 o 
   6  10   0       53.40       98.71     60.39 o 
   8  10   0      264.60      224.02     47.86 o 
  10  10   0      147.95      159.57     49.30 o 
  12  10   0     1006.34      673.59    186.52 o 
  14  10   0      246.15       30.95     52.90 o 
  16  10   0        1.21       45.62     46.61 o 
  18  10   0        0.46       36.91     34.61 o 
  20  10   0      182.19      153.80     43.75 o 
  22  10   0       40.90      107.89     62.02 o 
   1  11   0       30.97       44.09     54.52 o 
   3  11   0        4.52       56.38     55.80 o 
   5  11   0      269.63       82.98     47.07 o 
   7  11   0      210.10      258.11     61.66 o 
   9  11   0        6.16       -3.01     49.13 o 
  11  11   0       22.78       33.94     49.50 o 
  13  11   0       31.01        8.41     52.98 o 
  15  11   0      115.55      154.13     45.23 o 
  17  11   0       84.97      193.37     54.05 o 
  19  11   0       91.73       15.00    100.59 o 
  21  11   0       14.27      124.84     46.69 o 
   2  12   0       57.93       45.95     58.47 o 
   4  12   0      125.82      128.04     57.30 o 
   6  12   0        0.10       19.06     58.78 o 
   8  12   0      176.54      280.55     64.82 o 
  10  12   0       48.41       75.31     50.33 o 
  12  12   0      200.28      151.87     52.24 o 
  14  12   0        0.89      -11.18     66.53 o 
  16  12   0        0.32       38.92     55.06 o 
  18  12   0        4.33       48.08     49.91 o 
   3  13   0       11.49       36.76     65.04 o 
   5  13   0      256.55      328.84     52.93 o 
   7  13   0       46.07        3.45     55.18 o 
   9  13   0       66.06       43.95     66.09 o 
  11  13   0      129.40      223.85     53.48 o 
  13  13   0        1.47      -27.82     54.97 o 
  15  13   0      198.99      237.31     56.58 o 
   4  14   0      145.03      145.95     69.30 o 
   6  14   0       60.86       67.21     61.06 o 
   8  14   0      128.88      158.18     52.27 o 
  10  14   0       75.61       73.59     58.27 o 
 -31   1   1       61.81       40.75     39.62 o 
 -29   1   1       95.32      155.58     31.11 o 
 -27   1   1      409.94      289.14    110.87 o 
 -25   1   1       10.57       -2.22     26.95 o 
 -23   1   1       29.12        8.18     38.65 o 
 -21   1   1      665.76      660.02     68.85 o 
 -19   1   1      386.86      403.04     37.08 o 
 -17   1   1     1676.40     1388.57     53.26 o 
 -15   1   1      120.19      178.97     44.71 o 
  -9   1   1     1149.92       27.06     43.79 o 
  -7   1   1    13882.23     9181.32   5345.60 o 
  -5   1   1     4224.03     3626.17     56.15 o 
  -3   1   1    11154.57    10701.11    124.82 o 
  -1   1   1     4424.03     4680.35    108.20 o 
   1   1   1      604.73      673.34     34.51 o 
   3   1   1    16033.70    19677.37    321.17 o 
   5   1   1     4636.97     5590.17    267.07 o 
   7   1   1     1017.22     1161.61     72.38 o 
   9   1   1     1210.12     1350.45     62.89 o 
  11   1   1     2444.07     2347.97    102.71 o 
  13   1   1     3074.52     2945.40    204.48 o 
  15   1   1     2042.34     2023.80     64.54 o 
  17   1   1     1471.65     1544.23    116.50 o 
  19   1   1        2.83       28.60     37.38 o 
  21   1   1      254.80      355.50     58.51 o 
  23   1   1     1114.37     1107.05     98.84 o 
  25   1   1      578.49      516.76    138.01 o 
  27   1   1      238.53      203.80     35.31 o 
  29   1   1        6.02      -18.37     42.69 o 
 -32   2   1       15.65       67.15     48.09 o 
 -30   2   1       86.79      175.39     60.12 o 
 -28   2   1       70.57       63.38     28.08 o 
 -26   2   1        8.91       27.49     30.96 o 
 -24   2   1     1675.45     1713.94    513.80 o 
 -22   2   1     1577.02     1573.15    412.67 o 
 -20   2   1      299.68      231.75    125.70 o 
 -18   2   1       25.37       40.55     32.09 o 
 -16   2   1     2968.19     2906.16     76.45 o 
 -14   2   1    13929.64    13532.42    109.04 o 
 -12   2   1     7232.40     5356.72   2441.76 o 
 -10   2   1    15329.38     5001.32     78.63 o 
  -8   2   1      192.70       86.58     57.30 o 
  -6   2   1     1602.13     1471.82     80.31 o 
  -4   2   1    50311.61    46066.19    392.22 o 
  -2   2   1    75172.16    27329.61   5304.93 o 
   0   2   1    17777.84    20164.20    725.76 o 
   2   2   1    11810.06    14646.31    437.44 o 
   4   2   1     1730.84     2063.14    152.62 o 
   6   2   1    28748.42    32671.01   1762.40 o 
   8   2   1    14739.08    16264.38   1191.49 o 
  10   2   1    28334.02    31632.62   2672.54 o 
  12   2   1     2717.02     2709.24    238.76 o 
  14   2   1       11.43      163.80     80.26 o 
  16   2   1     3519.14     3949.83    539.42 o 
  18   2   1     4829.93     4790.41    399.51 o 
  20   2   1     3681.19     3255.25    397.90 o 
  22   2   1      452.29      554.30    157.77 o 
  24   2   1       31.88       -9.84     54.28 o 
  26   2   1      441.14      442.62     56.67 o 
  28   2   1      261.90      406.07     79.20 o 
  30   2   1      464.40      616.41     54.38 o 
 -31   3   1      312.79      250.08     75.51 o 
 -29   3   1      177.08      132.63     57.40 o 
 -27   3   1     1434.82     1137.82    376.01 o 
 -25   3   1      130.24      121.58     53.55 o 
 -23   3   1      576.16      634.16    220.70 o 
 -21   3   1      330.77      341.83    129.39 o 
 -19   3   1     3068.34     2769.60    806.66 o 
 -17   3   1    12088.55    12631.98   6690.63 o 
 -15   3   1     2584.07     2500.42   1377.91 o 
 -13   3   1     2528.86     2474.44    555.32 o 
 -11   3   1     2203.67     1761.06   1062.74 o 
  -9   3   1     9122.79     6506.17   4398.70 o 
  -7   3   1    28578.40    21556.33   2638.85 o 
  -5   3   1    26151.93    23561.35     97.41 o 
  -3   3   1     6640.55     6081.13    780.94 o 
  -1   3   1    11968.33    10704.09   3219.42 o 
   1   3   1    22851.49    24627.40    523.41 o 
   3   3   1    60068.26    60183.84    244.36 o 
   5   3   1     4898.44     5413.34    271.80 o 
   7   3   1     7587.45     8600.59    679.78 o 
   9   3   1     6391.62     6598.61    792.77 o 
  11   3   1     7419.03     7875.95    908.67 o 
  13   3   1    28756.09    27261.69   2936.33 o 
  15   3   1     5450.46     5667.27    980.62 o 
  17   3   1     1891.48     1788.20    225.51 o 
  19   3   1     1997.10     1981.92    126.24 o 
  21   3   1      655.02      519.75     40.90 o 
  23   3   1     5052.73     5079.04    410.44 o 
  25   3   1      825.28      906.98     67.94 o 
  27   3   1      912.97      789.07     94.71 o 
  29   3   1      112.73      316.32    102.22 o 
 -30   4   1      289.07      261.77     80.85 o 
 -28   4   1       54.74      115.28     36.85 o 
 -26   4   1       41.22        7.35     36.54 o 
 -24   4   1     1084.94      869.06    316.11 o 
 -22   4   1      342.82      361.53    160.94 o 
 -20   4   1      417.24      401.04    137.54 o 
 -18   4   1      464.61      343.59    243.55 o 
 -16   4   1      763.10      767.17    410.69 o 
 -14   4   1    10086.33     9829.60   1131.43 o 
 -12   4   1      458.35      431.64    308.28 o 
 -10   4   1    21462.08    19943.02   2668.11 o 
  -8   4   1     7121.79     6948.97    812.42 o 
  -6   4   1       32.93       26.91     43.23 o 
  -4   4   1    10664.94     7208.04   2848.87 o 
  -2   4   1    10996.34    12378.48   1896.52 o 
   0   4   1    11318.97    11912.28    122.57 o 
   2   4   1     1347.56     1630.01     50.45 o 
   4   4   1     4519.71     5266.08    320.32 o 
   6   4   1    25031.20    26381.12   1877.15 o 
   8   4   1     1989.46     2239.86    276.10 o 
  10   4   1    19207.68    26237.20   4386.84 o 
  12   4   1      635.79      713.46     97.32 o 
  14   4   1      925.32     1124.51    123.72 o 
  16   4   1     1169.97     1381.68     57.78 o 
  18   4   1     1996.28     2328.38    482.73 o 
  20   4   1     2925.65     3425.84    431.53 o 
  22   4   1        1.54      -39.38     39.38 o 
  24   4   1       44.89      108.40     59.30 o 
  26   4   1      917.86      954.05     43.67 o 
  28   4   1       15.08       92.52     93.34 o 
 -29   5   1        0.61      -36.24     57.19 o 
 -27   5   1      361.31      211.45    125.97 o 
 -25   5   1       86.37      100.55     48.94 o 
 -23   5   1      534.47      479.44    176.87 o 
 -21   5   1       45.55       62.54     46.71 o 
 -19   5   1      242.41      163.82     84.55 o 
 -17   5   1     6393.10     7555.83   4102.57 o 
 -15   5   1        9.37      -43.37     45.20 o 
 -13   5   1     4714.53     3803.48   1598.35 o 
 -11   5   1     1067.83      816.53    267.00 o 
  -9   5   1      785.88      824.64    119.56 o 
  -7   5   1    10689.09     9270.20     85.00 o 
  -5   5   1      669.00      767.69     57.11 o 
  -3   5   1     3192.74     2665.24   1019.02 o 
  -1   5   1     2294.03     2072.50    171.77 o 
   1   5   1       61.89       69.94     42.32 o 
   3   5   1    18418.57    20142.83    337.18 o 
   5   5   1      541.12      719.24     38.43 o 
   7   5   1     1566.01     1521.66    163.85 o 
   9   5   1     3070.44     2980.55    307.31 o 
  11   5   1      348.42      470.79     39.38 o 
  13   5   1     5640.87     5414.34    623.03 o 
  15   5   1      313.85      310.00     62.63 o 
  17   5   1       39.60       48.63     39.16 o 
  19   5   1      711.23      804.44     59.22 o 
  21   5   1      277.39      233.22     70.97 o 
  23   5   1     1061.62     1440.62    297.23 o 
  25   5   1        9.05      -44.58     44.58 o 
  27   5   1       39.96       51.93     58.63 o 
 -28   6   1        0.65       79.56     36.99 o 
 -26   6   1      529.68      608.67    115.62 o 
 -24   6   1       28.62       77.70     31.05 o 
 -22   6   1      100.92      131.58     46.70 o 
 -20   6   1     1887.86     1916.59    390.16 o 
 -18   6   1      348.19      288.33     82.19 o 
 -16   6   1     2520.42     1695.97    849.40 o 
 -14   6   1      204.53      239.83     75.68 o 
 -12   6   1     1424.05     1380.78    310.57 o 
 -10   6   1     2528.94     1838.25    467.92 o 
  -8   6   1      356.80      318.65     56.01 o 
  -6   6   1     3275.95     2844.07     67.27 o 
  -4   6   1      664.03      594.21     57.83 o 
  -2   6   1     2003.83     1682.87    197.30 o 
   0   6   1     2495.52     2243.59     83.89 o 
   2   6   1     5588.74     6119.18    499.68 o 
   4   6   1     2626.37     2574.59    193.39 o 
   6   6   1     1750.58     1702.00    252.36 o 
   8   6   1     2261.32     2232.98    219.16 o 
  10   6   1      748.26      988.68    168.51 o 
  12   6   1     3739.88     3783.16    546.22 o 
  14   6   1      383.13      457.43    108.74 o 
  16   6   1     1760.73     1959.72    495.09 o 
  18   6   1      362.24      324.51     61.59 o 
  20   6   1       80.74      217.82     92.05 o 
  22   6   1     1304.76     1384.65    110.79 o 
  24   6   1        1.16       55.09     51.64 o 
  26   6   1      384.81      338.24     45.60 o 
 -27   7   1       14.76       27.31     36.54 o 
 -25   7   1      442.95      339.46     48.49 o 
 -23   7   1      876.36      785.87     95.69 o 
 -21   7   1       42.87       41.24     30.70 o 
 -19   7   1     3410.47     2835.21    937.19 o 
 -17   7   1        7.71        0.20     43.04 o 
 -15   7   1      421.22      470.70     47.31 o 
 -13   7   1      646.84      608.28     47.07 o 
 -11   7   1        2.06       17.00     38.14 o 
  -9   7   1     4821.90     4085.00     73.16 o 
  -7   7   1        3.53       -1.67     39.21 o 
  -5   7   1     5172.69     5016.39     74.21 o 
  -3   7   1     4602.32     4035.80     71.27 o 
  -1   7   1     2267.96     2218.43     81.52 o 
   1   7   1     8095.71     7702.99    548.42 o 
   3   7   1        8.29       65.64     37.33 o 
   5   7   1     5137.68     4209.44   1009.82 o 
   7   7   1      400.93      441.89     54.27 o 
   9   7   1     1129.09     1158.46    102.79 o 
  11   7   1     3379.01     3465.60    364.79 o 
  13   7   1      124.89      260.81     73.06 o 
  15   7   1     6072.70     6592.80   1502.77 o 
  17   7   1      223.06      326.14     51.25 o 
  19   7   1     1578.54     1559.86    247.97 o 
  21   7   1     1141.59     1200.03     44.71 o 
  23   7   1        1.75       19.47     52.72 o 
  25   7   1      985.65      932.38    242.01 o 
 -26   8   1      283.39      167.18     37.04 o 
 -24   8   1       96.22      101.32     37.00 o 
 -22   8   1     1755.96     2279.98    233.78 o 
 -20   8   1      206.08      247.23     33.95 o 
 -18   8   1      663.23      820.12     43.67 o 
 -16   8   1     1637.36     1666.87    170.18 o 
 -14   8   1      779.69      645.14     69.16 o 
 -12   8   1     3453.79     3217.51     69.73 o 
 -10   8   1       27.99      -47.37     58.28 o 
  -8   8   1     1273.22     1318.50     61.60 o 
  -6   8   1     3265.19     3063.62     68.47 o 
  -4   8   1      122.18      232.51     55.83 o 
  -2   8   1    28704.04    26629.88    139.80 o 
   0   8   1      195.98      148.64     43.71 o 
   2   8   1     2516.16     2564.19    113.50 o 
   4   8   1     1800.81     1785.17    128.96 o 
   6   8   1      401.47      409.74     97.38 o 
   8   8   1     4009.93     4038.82    798.43 o 
  10   8   1     1924.52     1885.73    422.90 o 
  12   8   1     1610.62     1534.08    270.36 o 
  14   8   1     1019.27     1391.67    131.11 o 
  16   8   1      105.60      242.45     51.25 o 
  18   8   1     3496.31     3718.82   1114.15 o 
  20   8   1       71.99      146.56     65.48 o 
  22   8   1      498.43      512.61    175.03 o 
  24   8   1        8.05       27.62     39.23 o 
 -25   9   1      611.27      589.46    161.26 o 
 -23   9   1      666.54      688.91     62.80 o 
 -21   9   1      192.28      248.37     41.05 o 
 -19   9   1     1127.79     1072.10    128.67 o 
 -17   9   1       10.60       92.91     35.74 o 
 -15   9   1     1307.64     1558.09     67.27 o 
 -13   9   1      321.46      225.01     63.66 o 
 -11   9   1     1172.42      996.63     63.70 o 
  -9   9   1     4653.53     4198.38     74.07 o 
  -7   9   1      173.92      115.66     59.61 o 
  -5   9   1     4195.98     5857.80     79.12 o 
  -3   9   1     5436.28     5027.60     89.21 o 
  -1   9   1     4727.88     4555.81   1084.75 o 
   1   9   1     2222.72     2028.33     92.48 o 
   3   9   1      117.16      122.05     34.46 o 
   5   9   1     3634.14     3023.52    405.95 o 
   7   9   1      670.41      678.23     66.68 o 
   9   9   1      139.39      105.33     75.25 o 
  11   9   1     1537.70     1687.08    535.08 o 
  13   9   1        4.73       36.02     36.51 o 
  15   9   1     2084.70     2133.99    582.13 o 
  17   9   1      135.81      215.45     72.02 o 
  19   9   1      643.12      795.45    232.16 o 
  21   9   1      685.97      538.32    225.50 o 
  23   9   1      157.80      124.48     59.25 o 
 -24  10   1      156.36      476.40    160.24 o 
 -22  10   1      764.38      972.14     94.95 o 
 -20  10   1       33.48       74.53     38.54 o 
 -18  10   1      635.25      824.75    180.59 o 
 -16  10   1      363.93      464.70     52.09 o 
 -14  10   1       43.30      180.41     48.05 o 
 -12  10   1     2219.07     2030.13     54.80 o 
 -10  10   1       56.94       82.77     61.65 o 
  -8  10   1     1032.28     1056.06     63.70 o 
  -6  10   1      775.28      795.65     61.53 o 
  -4  10   1      410.82      478.77     58.03 o 
  -2  10   1     7568.66     7546.87     91.10 o 
   0  10   1      193.83      163.47     41.65 o 
   2  10   1     1260.49     1174.72     46.57 o 
   4  10   1     1583.27     1285.26    200.29 o 
   6  10   1      326.08      262.60     86.91 o 
   8  10   1     3253.00     2989.75    302.19 o 
  10  10   1        7.23       49.93     44.38 o 
  12  10   1      619.58      676.85     63.73 o 
  14  10   1     1033.94     1242.14     61.10 o 
  16  10   1      102.11      216.32     71.71 o 
  18  10   1     1633.04     1961.58    149.32 o 
  20  10   1      217.08      293.42    108.19 o 
  22  10   1      158.60       71.13     88.32 o 
 -21  11   1       59.73      104.17     52.35 o 
 -19  11   1      143.95      348.45     61.43 o 
 -17  11   1       20.56       78.91     98.60 o 
 -15  11   1      608.77      709.92     51.40 o 
 -13  11   1      240.28      297.53     43.06 o 
 -11  11   1      991.47     1072.89     52.59 o 
  -9  11   1      463.45      412.14     64.44 o 
  -7  11   1       57.42      128.94     59.60 o 
  -5  11   1      542.35      682.83     75.28 o 
  -3  11   1       83.08       77.67     70.98 o 
  -1  11   1      108.64      133.43     58.47 o 
   1  11   1      340.47      323.65     47.81 o 
   3  11   1      239.34      180.88     43.91 o 
   5  11   1     1053.22     1100.68     52.83 o 
   7  11   1     1319.48     1299.58     68.61 o 
   9  11   1      658.56      696.73     49.85 o 
  11  11   1     1077.50     1109.50    124.95 o 
  13  11   1      170.47      165.32     49.53 o 
  15  11   1      382.19      500.15     50.05 o 
  17  11   1      230.94      222.83     52.57 o 
  19  11   1        7.46       70.06     50.97 o 
 -18  12   1      638.96      704.31     58.28 o 
 -16  12   1      161.43      129.10     55.62 o 
 -14  12   1      839.46      740.87    128.82 o 
 -12  12   1      656.78      719.28    124.40 o 
 -10  12   1      755.31      775.40     86.84 o 
  -8  12   1     1106.91     1106.02     67.27 o 
  -6  12   1      189.49      176.23     47.31 o 
  -4  12   1      340.46      281.37     62.25 o 
  -2  12   1       56.55      106.65     74.37 o 
   0  12   1      199.98      102.69     87.97 o 
   2  12   1      530.86      464.04     60.65 o 
   4  12   1     1068.81      988.46    251.23 o 
   6  12   1     1020.47      914.14     50.73 o 
   8  12   1      626.92      658.32     67.39 o 
  10  12   1      783.04      672.54     53.00 o 
  12  12   1      188.29      235.03     52.85 o 
  14  12   1      396.84      360.67     64.92 o 
  16  12   1        1.06       89.90     55.26 o 
 -15  13   1      316.37      215.15     57.80 o 
 -13  13   1      265.95      269.34     55.32 o 
 -11  13   1      563.86      606.95    121.22 o 
  -9  13   1      540.11      425.38     65.13 o 
  -7  13   1      782.23      916.30    175.93 o 
  -5  13   1       34.28       12.33     52.75 o 
  -3  13   1      145.82      169.32     59.87 o 
  -1  13   1      285.28      120.19     77.38 o 
   3  13   1     1005.71      888.11    346.90 o 
   5  13   1      573.97      674.17     61.01 o 
   7  13   1      379.46      304.71     49.59 o 
   9  13   1      203.71      179.54     63.52 o 
  11  13   1      168.22      117.31     81.97 o 
  13  13   1      625.47      923.21    397.75 o 
 -12  14   1        1.57       50.75     56.60 o 
 -10  14   1      181.96        5.35     68.19 o 
  -8  14   1      363.72      336.29     93.08 o 
  -6  14   1       29.09       31.31     57.97 o 
  -4  14   1       37.03       -3.14     63.14 o 
  -2  14   1       15.34       55.67     80.01 o 
   4  14   1      311.31      258.25     77.11 o 
   6  14   1      213.81      160.49     85.99 o 
   8  14   1       21.26       10.73     56.21 o 
  10  14   1      184.56      188.07     54.65 o 
 -32   0   2       34.95       99.82     51.60 o 
 -30   0   2      226.99      110.26     49.74 o 
 -28   0   2      794.02      574.14    265.22 o 
 -26   0   2      661.93      637.05     47.71 o 
 -24   0   2     6530.99     5841.26    248.60 o 
 -22   0   2      348.27      188.61     98.22 o 
 -20   0   2     3358.63      764.96     46.88 o 
 -18   0   2     7422.71     5552.97     79.75 o 
 -16   0   2     2024.58     2016.39     65.45 o 
 -14   0   2    30610.28    25036.19    121.51 o 
 -12   0   2      666.36      627.92     59.22 o 
 -10   0   2     7921.24     5282.45   1674.45 o 
  -8   0   2    15981.99    14943.22    411.70 o 
  -6   0   2     1969.96     2121.16    103.01 o 
  -2   0   2     7875.67     8129.74     88.75 o 
   0   0   2     7380.30     7956.55    537.60 o 
   2   0   2    17365.90    16628.06   4132.82 o 
   4   0   2    11595.00    13706.52    308.20 o 
   6   0   2    59529.88    67928.20   2070.28 o 
   8   0   2    39698.40    48517.48   1927.68 o 
  10   0   2    10777.18    10970.36   5745.72 o 
  12   0   2    11074.68    11521.97    919.02 o 
  14   0   2      524.66      444.09     34.52 o 
  16   0   2    32195.46    33937.85    131.95 o 
  18   0   2      161.98      195.71     66.59 o 
  20   0   2     2590.80     2862.57     73.37 o 
  22   0   2      619.65      634.02     51.78 o 
  24   0   2      226.04      325.49     51.67 o 
  26   0   2     3078.96     2902.94     61.32 o 
  28   0   2      219.32      233.08     73.42 o 
 -31   1   2      451.63      389.34    122.38 o 
 -29   1   2        2.45       23.77     29.78 o 
 -27   1   2     1500.11     1486.94     98.30 o 
 -25   1   2     1185.10     1202.39     61.65 o 
 -23   1   2      264.76      205.34     29.07 o 
 -21   1   2     4033.69     3260.75    445.59 o 
 -19   1   2      332.58      392.08     93.84 o 
 -17   1   2     2762.94     1988.37    132.52 o 
 -15   1   2      160.32       95.38     34.50 o 
 -13   1   2     1171.46      856.32     61.88 o 
 -11   1   2    17477.71    15625.51   1043.17 o 
  -9   1   2      444.30      234.63    107.83 o 
  -7   1   2    30844.46    28221.72   1223.63 o 
  -5   1   2    39213.45    41487.04    953.10 o 
  -3   1   2    17210.63    17742.54    282.30 o 
  -1   1   2     9147.94     7835.45   1800.34 o 
   1   1   2    16306.06    19711.26    596.68 o 
   3   1   2    22838.38    25604.39    992.00 o 
   5   1   2     1046.32     1188.57     28.73 o 
   7   1   2       73.42      130.09     25.81 o 
   9   1   2    16725.79    18094.85    583.84 o 
  11   1   2     1716.34     1488.64    283.91 o 
  13   1   2    25568.25    29415.62   2602.99 o 
  15   1   2      443.91      499.24    103.56 o 
  17   1   2     2179.98     1827.31     51.32 o 
  19   1   2     6178.41     5487.95    471.44 o 
  21   1   2     2519.22     2303.44     99.05 o 
  23   1   2     3666.69     4137.95    262.61 o 
  25   1   2       76.75      234.58    128.91 o 
  27   1   2      261.62      421.74    103.04 o 
 -32   2   2       15.59      117.50     46.85 o 
 -30   2   2      137.84       92.72     29.65 o 
 -28   2   2      138.84      177.77     42.57 o 
 -26   2   2      152.59      103.94     47.90 o 
 -24   2   2      597.36      737.13     89.29 o 
 -22   2   2      210.13      122.60     37.09 o 
 -20   2   2     2417.36     2168.35     38.83 o 
 -18   2   2      808.94      513.33    183.80 o 
 -16   2   2       26.20       32.22     41.64 o 
 -14   2   2     7620.43     5110.82   1492.08 o 
 -12   2   2       20.89       45.42     32.44 o 
 -10   2   2     3133.64     2426.86    153.55 o 
  -8   2   2     1836.36     1771.62     74.77 o 
  -6   2   2      886.09      756.95     62.36 o 
  -4   2   2    43562.31    44375.56   1077.76 o 
  -2   2   2      176.63      216.30     28.04 o 
   0   2   2    30205.57    31925.75   1374.71 o 
   2   2   2    16000.33    19272.56    634.37 o 
   4   2   2     1075.26     1335.05     32.10 o 
   6   2   2    28238.47    30917.56   1667.71 o 
   8   2   2        7.89      114.83     29.65 o 
  10   2   2     7373.21     7877.70    349.78 o 
  12   2   2     4676.58     5404.40    313.84 o 
  14   2   2       95.72       98.85     39.47 o 
  16   2   2     7629.09     7752.70    443.40 o 
  18   2   2      102.02      197.28     39.36 o 
  20   2   2     1289.98     1498.80     52.19 o 
  22   2   2      963.71     1096.99     42.29 o 
  24   2   2        4.97       71.28     41.39 o 
  26   2   2     1019.05     1092.14    137.35 o 
  28   2   2        2.31       12.76     53.71 o 
 -31   3   2      135.93      164.65     62.35 o 
 -29   3   2      162.68      241.91     42.10 o 
 -27   3   2      483.08      548.83     49.98 o 
 -25   3   2       29.30       46.02     26.91 o 
 -23   3   2      404.88      367.24     37.95 o 
 -21   3   2     1981.28     1893.91     70.61 o 
 -19   3   2     2556.74     1827.70    298.86 o 
 -17   3   2     3018.23     2609.23     53.71 o 
 -15   3   2     2502.67     2065.50     59.71 o 
 -13   3   2     8415.85     7160.47    150.42 o 
 -11   3   2     7154.99     6567.87    654.24 o 
  -9   3   2     4371.33     3105.30    467.46 o 
  -7   3   2     1868.40     1618.75     34.55 o 
  -5   3   2      795.31      825.99    134.46 o 
  -3   3   2     2386.14     2402.52    140.02 o 
  -1   3   2     6452.78     6893.64    419.00 o 
   1   3   2    18151.53    19451.72   1343.40 o 
   3   3   2     9749.04    11099.27    342.24 o 
   5   3   2     8641.61     9676.35   1598.89 o 
   7   3   2     6444.81     9056.23   1047.11 o 
   9   3   2     5480.38     6309.94    214.15 o 
  11   3   2     4292.31     4801.59    422.38 o 
  13   3   2      562.56      579.62     87.75 o 
  15   3   2      572.36      576.50     98.62 o 
  17   3   2      179.69      201.68     48.63 o 
  19   3   2     1399.26     1339.93    221.37 o 
  21   3   2      953.86      974.09    159.32 o 
  23   3   2      314.15      371.83    155.26 o 
  25   3   2      706.56      756.73     83.53 o 
  27   3   2      186.21      144.05     53.71 o 
 -30   4   2      358.06      360.21     40.13 o 
 -28   4   2        9.55       26.25     29.32 o 
 -26   4   2      668.42      759.51     31.44 o 
 -24   4   2       10.14      118.90     67.45 o 
 -22   4   2      153.37       79.14     43.68 o 
 -20   4   2     4611.76     4135.68    272.41 o 
 -18   4   2      540.87      462.19     64.85 o 
 -16   4   2     6582.39     5877.99    302.37 o 
 -14   4   2      359.32      320.17     42.44 o 
 -12   4   2     8545.95     7733.84    858.86 o 
 -10   4   2    10147.62     9698.31   1223.72 o 
  -8   4   2      425.50      401.00     85.56 o 
  -6   4   2     2663.66     2609.48    150.28 o 
  -4   4   2     3724.70     2867.77    744.62 o 
  -2   4   2     2468.16     2678.52    222.68 o 
   0   4   2      208.85       98.54     35.27 o 
   2   4   2     4603.39     5404.21    897.38 o 
   4   4   2    12859.24    14563.71    608.54 o 
   6   4   2      250.66      359.68     24.07 o 
   8   4   2    11830.81    13435.84   1003.85 o 
  10   4   2      525.36      567.21     44.94 o 
  12   4   2     2126.19     2250.26    203.27 o 
  14   4   2       59.53       58.32     31.05 o 
  16   4   2     2135.40     2101.56    295.38 o 
  18   4   2     3034.63     3326.70    594.67 o 
  20   4   2       33.36      150.89     78.71 o 
  22   4   2      981.62      849.67     66.40 o 
  24   4   2      298.11      322.50     70.25 o 
  26   4   2       56.30       99.62     80.92 o 
 -31   5   2        7.24        8.63     51.75 o 
 -29   5   2      521.36      417.19     30.80 o 
 -27   5   2        0.89      105.97     35.18 o 
 -25   5   2       78.83       81.77     27.73 o 
 -23   5   2       96.14      174.00     43.47 o 
 -21   5   2      221.58      300.29     40.12 o 
 -19   5   2     7075.80     7121.75    362.70 o 
 -17   5   2        1.88       60.41     36.15 o 
 -15   5   2     1235.61     1266.31     86.44 o 
 -13   5   2     3787.74     3171.91    165.62 o 
 -11   5   2       19.47       99.38     40.81 o 
  -9   5   2    14505.22    13090.78    491.88 o 
  -7   5   2     5965.89     5737.27    662.00 o 
  -5   5   2      721.24      762.33     61.84 o 
  -3   5   2     5586.24     5115.32    455.87 o 
  -1   5   2     4553.27     4453.11    250.01 o 
   1   5   2    37136.98    40750.78   1273.70 o 
   3   5   2      527.74      658.37     77.69 o 
   5   5   2     5098.49     5034.14    206.83 o 
   7   5   2     4902.30     5022.23    294.66 o 
   9   5   2     1376.82     1363.23    112.67 o 
  11   5   2    22202.29    23448.27   2436.49 o 
  13   5   2     3418.41     4751.84    674.43 o 
  15   5   2      115.10      126.57     48.09 o 
  17   5   2     1154.27     1068.46    151.88 o 
  19   5   2      122.71       37.31     46.05 o 
  21   5   2     4264.84     3927.79    626.87 o 
  23   5   2      552.96      600.40     43.84 o 
  25   5   2      935.21      733.65    144.46 o 
  27   5   2      173.72      107.64     56.94 o 
 -30   6   2       85.70       84.62     34.73 o 
 -28   6   2       80.37       51.21     30.21 o 
 -26   6   2      593.94      795.31     33.29 o 
 -24   6   2      137.68      189.42     31.62 o 
 -22   6   2       54.52      200.62     39.05 o 
 -20   6   2      179.51      221.37     41.58 o 
 -18   6   2       13.42       -1.34     32.93 o 
 -16   6   2     2682.15     2738.11    295.59 o 
 -14   6   2      609.04      678.05     89.69 o 
 -12   6   2     6146.18     6721.24    759.92 o 
 -10   6   2     2855.08     2895.60    487.35 o 
  -8   6   2      293.00      224.59    155.36 o 
  -6   6   2    12476.76    12183.97    317.27 o 
  -4   6   2     2144.37     1838.42     55.54 o 
  -2   6   2     8232.57     7528.61    798.83 o 
   0   6   2       73.66       90.11     36.30 o 
   2   6   2     1726.08     2328.95    149.23 o 
   4   6   2    12872.25    13222.20    917.22 o 
   6   6   2     1209.97     1374.96     52.09 o 
   8   6   2    14544.73    14902.49    808.34 o 
  10   6   2      916.96     1040.97     77.56 o 
  12   6   2     2634.28     2854.36    240.80 o 
  14   6   2     2205.12     2457.72    219.61 o 
  16   6   2      769.52      952.23    139.21 o 
  18   6   2     3613.39     3670.36    931.15 o 
  20   6   2        5.86        3.24     96.04 o 
  22   6   2       84.10      106.86    199.91 o 
  24   6   2      486.17      565.00     54.48 o 
  26   6   2       50.53       40.78     45.49 o 
 -29   7   2      254.38      295.50     42.87 o 
 -27   7   2       14.48       89.14     33.87 o 
 -25   7   2      232.83      235.84     36.66 o 
 -23   7   2       21.26      134.92     40.09 o 
 -21   7   2        6.90      -31.17     35.40 o 
 -19   7   2     1086.34     1295.04    146.56 o 
 -17   7   2      255.02      311.82     41.91 o 
 -15   7   2     1363.76     1779.23    271.91 o 
 -13   7   2      165.65      145.82     37.28 o 
 -11   7   2      104.66      112.90     59.10 o 
  -9   7   2     3238.18     3130.20     52.63 o 
  -7   7   2       28.64        9.59     37.63 o 
  -5   7   2     3839.45     3197.11    936.51 o 
  -3   7   2      716.92      646.35     31.53 o 
  -1   7   2      376.86      379.05     32.08 o 
   1   7   2     5036.33     5113.87    121.22 o 
   3   7   2      788.99      679.73    183.37 o 
   5   7   2      668.46      783.87     36.96 o 
   7   7   2      688.55      731.97     63.78 o 
   9   7   2     1439.22     1421.77     98.57 o 
  11   7   2     3364.46     3311.11    454.96 o 
  13   7   2      395.19      460.83     70.21 o 
  15   7   2      638.86      758.71     92.72 o 
  17   7   2      766.55      848.46    201.69 o 
  19   7   2      254.11      336.11     43.45 o 
  21   7   2     1274.25     1309.74     81.71 o 
  23   7   2      280.60      187.50     71.64 o 
  25   7   2       84.03       86.42     55.21 o 
 -28   8   2      140.77      250.70     49.50 o 
 -26   8   2      216.89      209.49     42.30 o 
 -24   8   2        0.77      100.95     31.14 o 
 -22   8   2      406.87      519.98     47.21 o 
 -20   8   2        6.35       81.45     37.79 o 
 -18   8   2       52.99      126.33     48.63 o 
 -16   8   2      280.86      270.09     57.41 o 
 -14   8   2        4.16        6.43     59.31 o 
 -12   8   2      995.66      893.06     62.44 o 
 -10   8   2       41.48      165.70     59.29 o 
  -8   8   2      574.00      570.27     60.07 o 
  -6   8   2     2604.40     2145.78   1213.07 o 
  -4   8   2       21.71       40.77     60.88 o 
  -2   8   2      830.24      900.66     73.73 o 
   0   8   2      216.43      164.70     33.13 o 
   2   8   2      102.40      131.74     34.63 o 
   4   8   2      149.41      201.58     77.06 o 
   6   8   2      377.52      393.65     45.66 o 
   8   8   2       99.37       92.93     38.14 o 
  10   8   2       20.92       74.01     33.46 o 
  12   8   2        4.15      -15.84     39.64 o 
  14   8   2     1051.57     1167.16    113.60 o 
  16   8   2        2.15       31.12     61.25 o 
  18   8   2      119.68      140.20     58.07 o 
  20   8   2       54.96       28.53    103.44 o 
  22   8   2      139.37      176.47     63.56 o 
  24   8   2      182.53      155.45     56.58 o 
 -25   9   2      257.32      414.57     54.18 o 
 -23   9   2        6.29       26.21     43.02 o 
 -21   9   2      140.04      160.72     54.98 o 
 -19   9   2       40.83       56.24     67.77 o 
 -17   9   2       75.74      -21.53     47.62 o 
 -15   9   2      286.13      270.60     44.29 o 
 -13   9   2      114.13      158.14     61.27 o 
 -11   9   2       89.22       25.67     61.59 o 
  -9   9   2        2.35       50.40     60.22 o 
  -7   9   2        0.77       34.72     59.19 o 
  -5   9   2     1985.69     1735.81     64.61 o 
  -3   9   2      367.68      351.95    229.13 o 
  -1   9   2      142.26      127.69     36.06 o 
   1   9   2       16.99       32.76     31.10 o 
   3   9   2      247.58      228.61     45.48 o 
   5   9   2      194.52      141.51     66.64 o 
   7   9   2       46.22       84.69     40.01 o 
   9   9   2        3.41       -1.75     33.78 o 
  11   9   2       73.36       82.70     36.72 o 
  13   9   2      375.04      349.83     41.42 o 
  15   9   2        5.21      -18.43     52.82 o 
  17   9   2      508.29      578.13     51.91 o 
  19   9   2        8.03      129.32     59.99 o 
  21   9   2        0.10       22.47     56.00 o 
 -24  10   2       23.20      112.68     49.31 o 
 -22  10   2        0.52       19.48     45.12 o 
 -20  10   2       17.76        3.54     70.45 o 
 -18  10   2      121.31      128.23     50.07 o 
 -16  10   2      517.49      467.85     48.76 o 
 -14  10   2       48.78      -48.92     64.10 o 
 -12  10   2      114.27      119.59     43.98 o 
 -10  10   2      210.37      184.76     60.99 o 
  -8  10   2       30.80       53.72     58.53 o 
  -6  10   2      809.24      782.06     61.46 o 
  -4  10   2     1850.00     1698.46     66.36 o 
  -2  10   2       28.59       34.32     44.89 o 
   0  10   2        1.79       45.45     33.90 o 
   2  10   2      308.30      264.27     41.16 o 
   4  10   2       22.55       60.93     35.08 o 
   6  10   2      468.41      359.87    147.51 o 
   8  10   2      644.71      571.82    121.21 o 
  10  10   2      106.84       69.44     34.65 o 
  12  10   2       18.50       39.00     36.80 o 
  14  10   2       47.45       40.56     45.32 o 
  16  10   2      236.47      175.95    101.94 o 
  18  10   2       15.42      155.53     53.57 o 
  20  10   2       48.23       47.78     46.47 o 
 -21  11   2      125.29      157.13     45.59 o 
 -19  11   2       35.79       92.91     54.17 o 
 -17  11   2        0.32      139.57     68.98 o 
 -15  11   2       29.86      102.70     65.78 o 
 -13  11   2       16.70      -63.35     63.35 o 
 -11  11   2      108.06      192.07     64.41 o 
  -9  11   2      225.77      286.43     61.56 o 
  -7  11   2       10.84        3.38     58.93 o 
  -5  11   2        1.83       75.78     58.42 o 
  -3  11   2        8.64       -6.58     57.87 o 
  -1  11   2       23.33       30.76     71.63 o 
   1  11   2      357.07      291.76     95.71 o 
   3  11   2        8.73        3.22     33.92 o 
   5  11   2       47.54       92.41     36.79 o 
   7  11   2      108.28       51.95     44.76 o 
   9  11   2       31.86       69.65     37.41 o 
  11  11   2      167.71      205.46     39.97 o 
  13  11   2       28.83      112.13     61.53 o 
  15  11   2      127.74       58.79     47.91 o 
  17  11   2       11.41      114.48     50.23 o 
 -20  12   2       26.91      133.43     54.79 o 
 -18  12   2        3.84      -33.61     55.95 o 
 -16  12   2       62.29       40.97     49.61 o 
 -14  12   2       70.45      203.91     47.36 o 
 -12  12   2       48.13       58.83     64.42 o 
 -10  12   2       13.70       26.58     61.37 o 
  -8  12   2        5.65       41.18     60.00 o 
  -6  12   2      216.36       87.97     62.80 o 
  -4  12   2       34.65       84.32     59.08 o 
  -2  12   2      114.40      125.54     62.14 o 
   0  12   2       84.66       87.45     62.59 o 
   2  12   2       20.26       25.92     46.22 o 
   4  12   2      321.33      168.73     75.17 o 
   6  12   2        9.12       61.30     40.06 o 
   8  12   2      281.73      267.47     49.15 o 
  10  12   2       10.78       56.82     46.18 o 
  12  12   2       76.80       17.51     47.82 o 
  14  12   2       68.57       74.87     55.37 o 
  16  12   2        8.51       33.60     50.34 o 
 -15  13   2      148.59      279.53    142.62 o 
 -13  13   2       24.43       24.54     68.49 o 
 -11  13   2        4.14       22.61     47.34 o 
  -9  13   2      113.66      129.51     65.36 o 
  -7  13   2        1.41       22.66     64.49 o 
  -5  13   2      162.61      149.85     64.28 o 
  -3  13   2      195.40      144.39     64.27 o 
  -1  13   2       17.86      -25.06     78.35 o 
   1  13   2      250.62      370.22     95.21 o 
   3  13   2       91.26       74.21     55.87 o 
   5  13   2       89.28       66.74     52.97 o 
   7  13   2       40.46       31.03     54.55 o 
   9  13   2       15.17       61.63     50.86 o 
  11  13   2       89.70      167.57     52.67 o 
 -12  14   2       87.59      174.79     93.97 o 
 -10  14   2        7.63      -18.76     67.30 o 
  -8  14   2       75.05       87.91     53.41 o 
  -6  14   2       50.31       22.89     65.91 o 
  -4  14   2       27.31        2.79     83.66 o 
  -2  14   2      117.17       73.25     84.67 o 
   0  14   2       55.72      114.77    112.28 o 
   2  14   2       42.30       57.61    113.89 o 
   4  14   2       23.88       15.78     78.97 o 
   6  14   2       13.46       52.46     61.90 o 
   8  14   2       30.97      118.42     92.05 o 
 -33   1   3        5.82       58.63     36.83 o 
 -31   1   3      185.38      195.10     49.35 o 
 -29   1   3      125.29       98.90     26.34 o 
 -27   1   3       26.42      132.37     32.90 o 
 -25   1   3       35.31       12.78     46.24 o 
 -23   1   3       18.90      -31.23     31.23 o 
 -21   1   3      321.98      337.18     34.83 o 
 -19   1   3       36.46       74.39     43.08 o 
 -17   1   3     1221.90     1076.68     50.35 o 
 -15   1   3      799.80      743.70    213.70 o 
 -13   1   3      191.57      182.96     68.64 o 
 -11   1   3     2313.74     2356.26    122.68 o 
  -9   1   3      254.65      315.80     26.22 o 
  -7   1   3       45.75       80.23     23.25 o 
  -5   1   3     3282.83     3131.38    235.08 o 
  -3   1   3     3931.10     3812.58    227.94 o 
  -1   1   3     4041.82     4198.37    470.91 o 
   1   1   3     1792.24     1845.69    155.25 o 
   3   1   3      394.66      445.91     28.62 o 
   5   1   3      839.80      862.90     66.30 o 
   7   1   3     1165.34     1265.80     34.47 o 
   9   1   3     4295.18     4751.59    175.03 o 
  11   1   3     1394.90     1685.39    271.18 o 
  13   1   3     1699.08     1736.00    277.43 o 
  15   1   3       49.60       36.62     32.44 o 
  17   1   3      531.05      570.34     36.54 o 
  19   1   3     2411.76     2332.78     54.59 o 
  21   1   3      473.02      321.60     87.70 o 
  23   1   3      707.82      734.65     56.98 o 
  25   1   3        8.41       -9.01    113.12 o 
  27   1   3        1.72      171.71     43.72 o 
 -32   2   3       34.54       -1.12     70.12 o 
 -30   2   3       38.06      105.54     45.94 o 
 -28   2   3      336.98      422.26     30.63 o 
 -26   2   3      254.47      196.59     31.63 o 
 -24   2   3       33.34      101.71     87.23 o 
 -22   2   3        1.14       42.39     98.11 o 
 -20   2   3      545.77      510.58     72.77 o 
 -18   2   3     3067.60     2700.62    101.44 o 
 -16   2   3     1121.43     1201.52     62.30 o 
 -14   2   3     2481.88     2346.99     41.63 o 
 -12   2   3     1005.57      787.62    239.06 o 
 -10   2   3       75.68       53.81     23.64 o 
  -8   2   3    24382.13    25043.88    648.18 o 
  -6   2   3    16456.66    18054.51    459.47 o 
  -4   2   3     2485.58     2783.19     75.12 o 
  -2   2   3     3198.55     3481.19    122.66 o 
   0   2   3     1969.96     2373.45     79.83 o 
   2   2   3    11604.90    12629.43    190.49 o 
   4   2   3    13091.25    13747.77   1537.05 o 
   6   2   3    16595.98    18500.93    388.59 o 
   8   2   3      286.05      357.95     33.33 o 
  10   2   3      231.36      245.57     45.22 o 
  12   2   3     6094.31     6416.82    230.57 o 
  14   2   3     5284.98     5861.29    394.15 o 
  16   2   3     3198.86     3190.22    197.56 o 
  18   2   3      878.70      895.53     64.74 o 
  20   2   3        1.41      -30.68    140.86 o 
  22   2   3      768.34      774.62     67.87 o 
  24   2   3      830.81      717.66    122.76 o 
  26   2   3      825.62      637.20     45.63 o 
 -31   3   3      200.49      270.92     46.35 o 
 -29   3   3        7.67       96.35     36.57 o 
 -27   3   3       36.18      137.07     69.71 o 
 -25   3   3       19.21       76.02     29.57 o 
 -23   3   3      763.99      635.69     58.85 o 
 -21   3   3     2537.05     2639.94     49.83 o 
 -19   3   3       12.51        1.31     34.55 o 
 -17   3   3     1658.72     1637.42    135.63 o 
 -15   3   3     1822.34     1692.78     63.31 o 
 -13   3   3      120.50      137.89     52.00 o 
 -11   3   3    14022.87    12941.07   1280.83 o 
  -9   3   3     2029.36     2209.04     91.96 o 
  -7   3   3     1935.71     1905.24     84.76 o 
  -5   3   3     3853.76     4047.16     93.76 o 
  -3   3   3     6356.51     6608.39    187.35 o 
  -1   3   3    34563.71    35681.27   2189.54 o 
   1   3   3      131.83      120.86     43.56 o 
   3   3   3     9895.38    11671.21    428.66 o 
   5   3   3     8118.05     9218.31    231.77 o 
   7   3   3     4592.99     5087.69    128.81 o 
   9   3   3    24665.43    25149.71   1798.70 o 
  11   3   3     4888.70     5317.29    202.72 o 
  13   3   3      760.79      852.71     82.30 o 
  15   3   3     1033.89      929.59    124.94 o 
  17   3   3     2067.41     1819.54    172.29 o 
  19   3   3     5897.08     5352.32    409.16 o 
  21   3   3     1701.41     1759.92    240.64 o 
  23   3   3     1041.66     1096.64     74.00 o 
  25   3   3       81.81      -54.56     54.56 o 
 -30   4   3       69.20       93.81     27.47 o 
 -28   4   3      255.30      341.84     40.40 o 
 -26   4   3       10.21        7.01     56.01 o 
 -24   4   3      143.23      203.43     29.51 o 
 -22   4   3      387.61      359.28     38.00 o 
 -20   4   3      623.81      572.67    130.01 o 
 -18   4   3     2091.87     1939.10    135.88 o 
 -16   4   3       63.84      147.03     63.90 o 
 -14   4   3     4542.10     4592.48    263.80 o 
 -12   4   3     1854.90     1836.90    584.74 o 
 -10   4   3      200.74      132.46     34.23 o 
  -8   4   3     4088.15     4283.84    191.01 o 
  -6   4   3     1273.59     1291.16    240.31 o 
  -4   4   3     8871.30     8897.71   2096.81 o 
  -2   4   3      193.15      266.12     26.00 o 
   0   4   3     3094.90     3955.40    219.62 o 
   2   4   3    13149.13    14216.04   1304.41 o 
   4   4   3     1682.56     1783.24    297.32 o 
   6   4   3    12150.81    11931.06   2107.09 o 
   8   4   3      185.40      224.65     30.62 o 
  10   4   3     1471.79     1732.80    166.65 o 
  12   4   3     1530.39     1597.88    125.28 o 
  14   4   3     1856.07     1794.59    195.88 o 
  16   4   3     4537.04     4703.58    346.95 o 
  18   4   3        3.67       24.11     32.21 o 
  20   4   3       76.08      173.84     51.35 o 
  22   4   3     1310.57     1282.34     72.67 o 
  24   4   3       92.36       36.38     43.85 o 
  26   4   3      884.53      850.31     83.11 o 
 -31   5   3      108.45      159.73     34.30 o 
 -29   5   3        2.17       49.67     29.95 o 
 -27   5   3      236.39      298.81     34.78 o 
 -25   5   3      146.61      179.88     59.31 o 
 -23   5   3      441.65      432.39     65.82 o 
 -21   5   3     2189.06     2385.46     84.81 o 
 -19   5   3       39.14       54.41     37.26 o 
 -17   5   3     1765.28     1855.82    123.86 o 
 -15   5   3      291.89      319.59     40.31 o 
 -13   5   3      176.57      174.19     34.30 o 
 -11   5   3     1158.46     1160.52    103.41 o 
  -9   5   3     1949.49     1958.19    323.59 o 
  -7   5   3      842.57      779.40     32.18 o 
  -5   5   3      241.64      260.22     27.20 o 
  -3   5   3      178.67      149.62     31.90 o 
  -1   5   3     7744.43     8053.65    519.98 o 
   1   5   3       14.97       44.04     24.30 o 
   3   5   3     1443.88     1218.94    286.24 o 
   5   5   3     1152.98     1058.10     91.07 o 
   7   5   3       63.89       59.67     32.97 o 
   9   5   3     3533.00     3629.44    212.39 o 
  11   5   3      796.15      756.60     72.11 o 
  13   5   3       18.85       95.78     63.83 o 
  15   5   3     1117.59     1143.89    151.32 o 
  17   5   3        5.58       -1.87     63.47 o 
  19   5   3     2073.28     1853.04    278.56 o 
  21   5   3        5.14       99.17     56.59 o 
  23   5   3      245.16      431.72    123.37 o 
  25   5   3      489.51      531.36     45.25 o 
 -30   6   3      108.00      171.86     34.75 o 
 -28   6   3       43.48      -61.37     63.14 o 
 -26   6   3       73.58       76.58     40.33 o 
 -24   6   3     1044.90     1182.42     71.56 o 
 -22   6   3      358.77      284.43    131.05 o 
 -20   6   3      701.15      696.46    163.64 o 
 -18   6   3       86.26      148.33     31.66 o 
 -16   6   3      710.74      723.27     51.10 o 
 -14   6   3     1841.35     1821.98    199.54 o 
 -12   6   3      110.11      132.63    110.61 o 
 -10   6   3     1639.44     1389.44     38.63 o 
  -8   6   3      824.90      600.22    164.74 o 
  -6   6   3     2590.91     2320.12    176.91 o 
  -4   6   3     3925.66     3874.92    236.58 o 
  -2   6   3     4311.23     4339.65    446.48 o 
   0   6   3     3879.38     4071.51    402.95 o 
   2   6   3      576.35      619.02     37.91 o 
   4   6   3     1780.05     1683.54    171.16 o 
   6   6   3     1031.66      964.74     43.18 o 
   8   6   3     1577.57     1547.37    171.04 o 
  10   6   3      221.82      179.75     37.40 o 
  12   6   3      568.70      604.67     59.00 o 
  14   6   3      856.11      954.32     40.99 o 
  16   6   3      279.45      342.63     85.22 o 
  18   6   3     1223.46     1273.48     92.47 o 
  20   6   3       13.37      128.37    101.01 o 
  22   6   3      295.69      238.87     54.78 o 
  24   6   3       71.31       93.45     45.38 o 
 -29   7   3       93.65       99.27     42.06 o 
 -27   7   3      277.03      415.99     44.43 o 
 -25   7   3       73.99       56.34    104.37 o 
 -23   7   3     1353.51     1379.40    118.59 o 
 -21   7   3       71.95      143.90     56.04 o 
 -19   7   3       72.43      114.02     34.07 o 
 -17   7   3      637.12      671.91     70.00 o 
 -15   7   3      143.00      186.39     42.27 o 
 -13   7   3     3081.48     2849.85    217.13 o 
 -11   7   3      228.20      202.48    102.30 o 
  -9   7   3     3073.24     2839.17    137.18 o 
  -7   7   3     7392.29     6882.17    332.34 o 
  -5   7   3     2656.29     2772.85    181.43 o 
  -3   7   3     8531.54     8265.37    376.70 o 
  -1   7   3      510.54      433.86     33.96 o 
   1   7   3     2542.38     2709.10    126.87 o 
   3   7   3     1191.26      936.96    229.28 o 
   5   7   3      604.76      663.19    116.37 o 
   7   7   3     4484.82     4775.52    293.33 o 
   9   7   3      133.51      152.49     38.23 o 
  11   7   3     3828.82     4115.68    354.74 o 
  13   7   3      536.25      570.81     35.65 o 
  15   7   3      996.90      992.71     61.10 o 
  17   7   3     1117.25     1132.96    111.94 o 
  19   7   3       74.38      183.72     43.41 o 
  21   7   3      692.97      563.95    196.47 o 
  23   7   3       45.72      192.48    207.20 o 
 -28   8   3       90.06      119.75     36.06 o 
 -26   8   3      449.91      544.91     40.79 o 
 -24   8   3      122.92      167.40     48.79 o 
 -22   8   3      204.45      286.33     47.91 o 
 -20   8   3      570.20      668.82     67.08 o 
 -18   8   3       75.84       75.80     48.94 o 
 -16   8   3     1625.69     1393.69     66.64 o 
 -14   8   3      129.54       57.51     60.58 o 
 -12   8   3      589.10      588.39     42.99 o 
 -10   8   3     1495.76     1074.23    611.01 o 
  -8   8   3       11.68       31.76     34.21 o 
  -6   8   3    11192.76    10752.51    228.00 o 
  -4   8   3       50.34       41.81     28.15 o 
  -2   8   3      633.80      727.05     44.86 o 
   0   8   3     1563.29     1480.63    126.00 o 
   2   8   3       60.14      136.58     55.85 o 
   4   8   3     3875.98     4138.16    162.79 o 
   6   8   3      593.94      477.47     62.14 o 
   8   8   3     1286.69     1210.32    162.05 o 
  10   8   3     1299.91     1417.14    162.67 o 
  12   8   3       40.99      135.97     48.79 o 
  14   8   3     3288.41     3841.36    707.38 o 
  16   8   3       73.41      139.63     78.84 o 
  18   8   3      455.32      372.76     69.93 o 
  20   8   3       41.68       -7.01     54.44 o 
  22   8   3        0.08      181.87     55.90 o 
 -25   9   3      155.72      343.81    131.88 o 
 -23   9   3      364.65      308.10     72.51 o 
 -21   9   3       34.72      -32.99     50.30 o 
 -19   9   3      416.93      494.62     68.63 o 
 -17   9   3       96.47      243.07     66.13 o 
 -15   9   3      420.07      423.41     63.86 o 
 -13   9   3     1630.00     1472.60     65.87 o 
 -11   9   3      273.80      290.92     57.62 o 
  -9   9   3     2274.95     2221.16     65.31 o 
  -7   9   3     2740.82     2182.03   1118.93 o 
  -5   9   3     1992.42     2125.40     77.58 o 
  -3   9   3      381.33      325.56     37.34 o 
  -1   9   3      368.37      305.35     39.49 o 
   1   9   3     1358.41     1273.25    270.64 o 
   3   9   3      203.91      184.84     44.84 o 
   5   9   3       27.73       51.68     37.10 o 
   7   9   3     1183.35     1167.09    105.06 o 
   9   9   3      210.77      221.26     38.93 o 
  11   9   3     3275.62     3381.80    355.05 o 
  13   9   3      452.33      443.24     78.05 o 
  15   9   3      903.63     1089.38    122.65 o 
  17   9   3      835.23      804.29    127.80 o 
  19   9   3      154.36      298.01    157.73 o 
 -24  10   3       17.92       69.33     54.02 o 
 -22  10   3      262.60      263.26     53.34 o 
 -20  10   3      260.98      346.05     72.04 o 
 -18  10   3      183.64      155.49     69.56 o 
 -16  10   3     1285.69     1264.82     68.25 o 
 -14  10   3      177.67      100.13     62.68 o 
 -12  10   3      846.21     1006.09     62.93 o 
 -10  10   3      634.21      501.84     44.70 o 
  -8  10   3      555.93      551.09     61.91 o 
  -6  10   3     3766.52     3731.27   1938.43 o 
  -4  10   3       46.14       20.98     38.13 o 
  -2  10   3     1152.01     1306.90     76.69 o 
   0  10   3     1562.71     1482.32    169.83 o 
   2  10   3      833.99      822.15    227.84 o 
   4  10   3     2822.95     3038.04    189.24 o 
   6  10   3       21.75       17.94     38.33 o 
   8  10   3      876.85      806.54     47.77 o 
  10  10   3      861.46      772.91     41.22 o 
  12  10   3      107.97      124.08     41.01 o 
  14  10   3     1222.03     1194.09    154.48 o 
  16  10   3       84.10      146.55     43.03 o 
  18  10   3      115.30      139.95     56.61 o 
 -21  11   3       30.35       20.17     73.96 o 
 -19  11   3      317.01      580.13     71.82 o 
 -17  11   3      167.73      160.99     70.50 o 
 -15  11   3      622.32      617.39     67.74 o 
 -13  11   3      361.09      461.35     64.47 o 
 -11  11   3      141.63      304.58     62.87 o 
  -9  11   3      930.24      798.74     63.56 o 
  -7  11   3      338.23      282.44     60.39 o 
  -5  11   3      329.67      470.73     60.67 o 
  -3  11   3      399.47      292.22    163.56 o 
  -1  11   3      692.54      816.19     48.43 o 
   1  11   3     1337.84     1372.07    121.29 o 
   3  11   3      779.09      665.28     82.00 o 
   5  11   3      601.18      545.82    108.10 o 
   7  11   3      659.91      557.73    167.87 o 
   9  11   3      194.42      106.16     56.92 o 
  11  11   3      280.16      347.10     59.46 o 
  13  11   3      141.78       87.59     34.30 o 
  15  11   3       20.83       22.99     53.45 o 
 -18  12   3      386.01      375.75     73.53 o 
 -16  12   3      288.04      300.15     49.42 o 
 -14  12   3      232.40      225.75     66.31 o 
 -12  12   3      442.22      449.40     47.34 o 
 -10  12   3       13.16       79.19     62.79 o 
  -8  12   3      238.62      252.58     63.16 o 
  -6  12   3       55.86      -10.94     61.37 o 
  -4  12   3       75.60      136.27     63.79 o 
  -2  12   3      687.18      560.80    353.65 o 
   0  12   3      643.08      565.83    378.32 o 
   2  12   3      783.97      740.32    101.93 o 
   4  12   3      379.34      314.86     75.44 o 
   6  12   3      456.31      424.17     78.25 o 
   8  12   3      303.12      228.94     62.42 o 
  10  12   3      183.23       77.15     35.49 o 
  12  12   3        7.89      -31.19     31.19 o 
  14  12   3        4.93       94.48     78.04 o 
 -15  13   3      281.06      369.12     49.97 o 
 -13  13   3      217.81       63.29     67.94 o 
 -11  13   3      223.90      276.72     66.09 o 
  -9  13   3        2.48      144.66     64.71 o 
  -7  13   3       10.38      -38.31     65.84 o 
  -5  13   3      154.16      164.86     64.61 o 
  -3  13   3       38.06       69.76     64.03 o 
  -1  13   3      603.66      612.04     68.88 o 
   1  13   3      415.86      445.91     69.93 o 
   3  13   3      231.22      190.07     40.37 o 
   5  13   3      238.33      129.23     60.21 o 
   7  13   3      123.88       87.92     47.50 o 
   9  13   3      449.85      460.61     45.55 o 
 -10  14   3       39.80      136.39     67.74 o 
  -8  14   3       74.09       15.18     67.66 o 
  -6  14   3       91.92       22.43     69.25 o 
  -4  14   3      151.78      209.75     67.71 o 
  -2  14   3       78.52        5.71     70.65 o 
   0  14   3      188.42      190.67     89.60 o 
   2  14   3      145.40      193.10     90.77 o 
   4  14   3       26.40       60.76     59.93 o 
 -32   0   4      270.26      157.17     79.97 o 
 -30   0   4      355.17      330.92     70.70 o 
 -28   0   4      841.58      893.34     70.36 o 
 -26   0   4      143.43      151.63     48.16 o 
 -24   0   4      475.51      653.39     66.52 o 
 -22   0   4     1352.65     1298.67     49.82 o 
 -20   0   4       13.06       45.22     43.56 o 
 -18   0   4     4998.55     5010.85     76.52 o 
 -16   0   4      134.36        2.54     77.81 o 
 -14   0   4     2775.80     2684.60    178.07 o 
 -12   0   4     6163.33     5769.16    232.94 o 
 -10   0   4        9.68      101.10     40.34 o 
  -8   0   4    50144.13    52415.88   2919.65 o 
  -6   0   4     1792.64     2212.12     53.50 o 
  -4   0   4     1270.15     1242.50     37.82 o 
  -2   0   4     9107.69    10453.46    349.23 o 
   0   0   4      222.66      295.38     31.58 o 
   2   0   4    33213.49    32889.48   2455.22 o 
   4   0   4     5935.52     6932.37     51.41 o 
   6   0   4    11201.14    11241.59     55.27 o 
   8   0   4    12727.40    13192.20    403.68 o 
  10   0   4       33.28      -21.27     47.57 o 
  12   0   4    22603.27    22800.02    839.28 o 
  14   0   4       79.99       -3.10     48.62 o 
  16   0   4     2236.49     2486.75    264.12 o 
  18   0   4     1082.67     1176.30    135.81 o 
  20   0   4      117.85      245.14     71.97 o 
  22   0   4     4246.09     3963.41     65.66 o 
  24   0   4      261.47      205.33     75.54 o 
 -31   1   4      351.61      388.67     59.59 o 
 -29   1   4      352.12      350.46     50.52 o 
 -27   1   4      192.67      214.94     59.61 o 
 -25   1   4      942.04      989.22     34.76 o 
 -23   1   4       58.11       22.10     43.26 o 
 -21   1   4      674.37      600.21     44.68 o 
 -19   1   4      306.78      258.48     37.03 o 
 -17   1   4      766.47      684.73     54.54 o 
 -15   1   4     3748.33     3892.14    183.87 o 
 -13   1   4      227.37      257.44     26.00 o 
 -11   1   4     8729.04     7548.85    357.52 o 
  -9   1   4    12977.80    14007.61    522.25 o 
  -7   1   4     5987.54     5368.37    273.07 o 
  -5   1   4     5041.10     3973.54    415.33 o 
  -3   1   4      791.73      996.64     43.95 o 
  -1   1   4     8717.52     9184.63    462.18 o 
   1   1   4      692.53      698.80     64.20 o 
   3   1   4       78.81      184.29     34.78 o 
   5   1   4     8980.17     8618.79    376.28 o 
   7   1   4       95.62      128.63     34.80 o 
   9   1   4    16867.43    18585.99    173.98 o 
  11   1   4      795.24      969.04     75.47 o 
  13   1   4     1688.30     1844.39    110.33 o 
  15   1   4     4933.09     4955.85    138.78 o 
  17   1   4     2308.72     2164.09    135.09 o 
  19   1   4     3494.71     3375.78    232.84 o 
  21   1   4       97.28      160.72     36.84 o 
  23   1   4      185.88       79.95     44.09 o 
  25   1   4      353.10      415.18    188.50 o 
 -32   2   4       52.73       81.66     39.00 o 
 -30   2   4      139.09      223.35     66.48 o 
 -28   2   4      120.17      170.43     68.69 o 
 -26   2   4      337.01      321.93     88.76 o 
 -24   2   4     1156.93     1110.85     75.79 o 
 -22   2   4      397.24      466.97     81.95 o 
 -20   2   4      520.11      495.24     44.71 o 
 -18   2   4     3627.56     3503.99    128.98 o 
 -16   2   4     1171.06      870.57    266.11 o 
 -14   2   4     2880.77     2512.06    155.71 o 
 -12   2   4     1446.39     1277.17     54.20 o 
 -10   2   4     3171.19     2785.28    128.95 o 
  -8   2   4    14144.86    13216.59   1272.60 o 
  -6   2   4      129.25       85.30     25.20 o 
  -4   2   4    10748.72    10678.94    309.23 o 
  -2   2   4     5156.88     5839.30    105.32 o 
   0   2   4      896.77     1036.60     25.67 o 
   2   2   4    10220.65    10782.25    268.55 o 
   4   2   4       16.71       28.80     25.95 o 
   6   2   4     4772.10     4649.48    104.14 o 
   8   2   4     1229.78     1307.38     27.01 o 
  10   2   4        1.42      103.29     32.65 o 
  12   2   4     4729.80     4910.38    221.90 o 
  14   2   4        5.70       19.57     41.01 o 
  16   2   4      800.78      837.55     57.45 o 
  18   2   4      561.02      676.40     55.20 o 
  20   2   4       13.08      138.89     41.17 o 
  22   2   4     1141.12     1064.64     72.46 o 
  24   2   4        8.57      110.40     54.66 o 
 -31   3   4      175.19      213.53     40.26 o 
 -29   3   4       80.72       34.99     39.29 o 
 -27   3   4      204.96      220.95     30.74 o 
 -25   3   4     1164.47     1286.51     41.89 o 
 -23   3   4      857.10      810.45     46.83 o 
 -21   3   4      672.36      772.00    168.96 o 
 -19   3   4      865.08      952.94    106.41 o 
 -17   3   4     2315.03     2260.23    106.27 o 
 -15   3   4     1887.99     1762.50    603.30 o 
 -13   3   4      542.07      399.30     26.27 o 
 -11   3   4      893.98      924.44     57.48 o 
  -9   3   4     1789.00     1643.49     83.84 o 
  -7   3   4     2791.10     2607.78    114.47 o 
  -5   3   4     3857.60     3238.23    557.78 o 
  -3   3   4     9424.84     9500.62    157.72 o 
  -1   3   4     5653.68     6160.16    263.92 o 
   1   3   4     4154.98     4251.33    268.65 o 
   3   3   4     4596.36     4924.58    208.83 o 
   5   3   4     2659.21     2610.70    352.23 o 
   7   3   4     2274.27     2609.12    102.53 o 
   9   3   4      144.38      113.49     23.92 o 
  11   3   4      534.78      528.30     37.46 o 
  13   3   4     1060.70     1066.63     57.88 o 
  15   3   4     1245.84     1339.68     88.53 o 
  17   3   4     1287.66     1276.63    146.67 o 
  19   3   4      389.37      499.71     61.27 o 
  21   3   4      725.77      796.98     45.35 o 
  23   3   4      278.69      252.68     38.90 o 
 -30   4   4      139.88      330.76     91.31 o 
 -28   4   4       25.19      100.82     58.16 o 
 -26   4   4       95.16       72.98     33.83 o 
 -24   4   4     1224.96     1373.19    146.78 o 
 -22   4   4      101.70      122.49     57.08 o 
 -20   4   4      803.38      840.17     46.02 o 
 -18   4   4       86.63       94.23     37.75 o 
 -16   4   4     1004.29      919.18    278.75 o 
 -14   4   4     1552.53     1600.20    556.65 o 
 -12   4   4      555.27      565.40     32.09 o 
 -10   4   4      779.74      797.25     36.11 o 
  -8   4   4        7.84       -5.18     22.61 o 
  -6   4   4     2428.56     2414.56    193.28 o 
  -4   4   4     2158.34     1667.84    375.51 o 
  -2   4   4     1899.24     2189.68     96.92 o 
   0   4   4     5872.83     5090.55    806.86 o 
   2   4   4        4.64       10.63     24.28 o 
   4   4   4     5379.23     5559.09    729.10 o 
   6   4   4     1344.74     1314.26     90.26 o 
   8   4   4      959.82     1030.34    276.29 o 
  10   4   4      205.31      252.14     26.66 o 
  12   4   4      235.04      286.57     34.76 o 
  14   4   4     4041.64     4569.57    235.63 o 
  16   4   4      171.81      223.70     89.24 o 
  18   4   4      779.91      687.27     83.78 o 
  20   4   4      572.70      476.42     46.66 o 
  22   4   4       66.85       87.70    110.88 o 
 -31   5   4        9.91       63.48     43.93 o 
 -29   5   4       28.31       -9.76     82.86 o 
 -27   5   4       19.89       31.26     62.27 o 
 -25   5   4        0.15       92.54     51.86 o 
 -23   5   4     1346.51     1273.48    222.14 o 
 -21   5   4      122.63      185.79     52.97 o 
 -19   5   4      592.27      641.53     50.65 o 
 -17   5   4     1755.44     1729.31    182.24 o 
 -15   5   4      493.23      445.32    131.16 o 
 -13   5   4     4220.85     4564.33    268.42 o 
 -11   5   4      387.96      483.81     29.86 o 
  -9   5   4      125.84      151.21     29.29 o 
  -7   5   4     2026.95     2159.49    193.68 o 
  -5   5   4      933.41     1058.69     38.36 o 
  -3   5   4    10847.67    10422.38   1038.91 o 
  -1   5   4      976.18      948.92     55.67 o 
   1   5   4     2754.08     2743.06    113.76 o 
   3   5   4     4958.75     5286.46    214.59 o 
   5   5   4      237.06      201.71     44.19 o 
   7   5   4    11915.18    12870.88    588.47 o 
   9   5   4     1959.35     2157.88     81.71 o 
  11   5   4       57.98       58.38     49.85 o 
  13   5   4     1116.88     1143.19     64.56 o 
  15   5   4      179.30      128.65     60.09 o 
  17   5   4     3439.73     3309.69    354.83 o 
  19   5   4      474.93      482.40     75.74 o 
  21   5   4      928.24      888.52    107.15 o 
  23   5   4      335.31      388.70    147.80 o 
 -30   6   4      114.48        2.04     44.56 o 
 -28   6   4        0.17        1.71     42.76 o 
 -26   6   4       26.08       29.39     36.12 o 
 -24   6   4      233.41      316.08     34.80 o 
 -22   6   4      114.87      164.79     33.85 o 
 -20   6   4      980.25      859.85     50.10 o 
 -18   6   4       25.56       59.35    115.92 o 
 -16   6   4     2040.79     2169.92    206.20 o 
 -14   6   4     1915.69     1623.31    886.10 o 
 -12   6   4      810.85      868.60    110.05 o 
 -10   6   4     5381.05     5369.19    436.92 o 
  -8   6   4       12.42       50.70     24.45 o 
  -6   6   4     3179.96     3693.26    224.39 o 
  -4   6   4      104.54      169.59     31.62 o 
  -2   6   4     1005.41     1174.89    108.63 o 
   0   6   4     4365.69     4377.22    239.65 o 
   2   6   4      733.38      913.99     61.30 o 
   4   6   4     4994.07     4640.32    525.53 o 
   6   6   4      476.22      459.66     80.39 o 
   8   6   4     1330.25     1432.48    243.02 o 
  10   6   4      992.98      914.28    198.37 o 
  12   6   4      549.35      555.32     62.58 o 
  14   6   4     2143.96     2280.67    209.89 o 
  16   6   4       44.11      -15.90     44.11 o 
  18   6   4        9.14      -33.32     33.32 o 
  20   6   4      335.96      318.03     38.10 o 
  22   6   4       81.52       97.63     81.90 o 
 -29   7   4       18.40       24.47     41.14 o 
 -27   7   4       13.20       25.17     61.49 o 
 -25   7   4        0.17       31.02     36.26 o 
 -23   7   4      168.05      250.76     37.64 o 
 -21   7   4        8.24       49.38     40.95 o 
 -19   7   4      507.11      655.15     43.60 o 
 -17   7   4      100.44       69.56     47.92 o 
 -15   7   4       49.06        3.75     48.28 o 
 -13   7   4      916.98      929.69    399.10 o 
 -11   7   4        8.26       52.22     38.47 o 
  -9   7   4      884.13     1131.82    109.90 o 
  -7   7   4      129.04      124.84     33.91 o 
  -5   7   4      406.66      404.04     43.45 o 
  -3   7   4     1849.89     1971.93    181.50 o 
  -1   7   4       75.49      108.04     40.31 o 
   1   7   4      841.10      778.45     80.49 o 
   3   7   4      486.72      550.45     59.80 o 
   5   7   4       36.32       62.64     32.57 o 
   7   7   4     3197.06     2991.24    369.19 o 
   9   7   4      156.66      214.43     33.81 o 
  11   7   4      537.22      587.51     39.91 o 
  13   7   4      236.84      204.13     39.55 o 
  15   7   4      312.09      382.27     41.92 o 
  17   7   4     1024.29     1001.64    140.41 o 
  19   7   4      193.58       88.64     82.56 o 
  21   7   4      176.36       88.76     67.07 o 
 -26   8   4       30.05      191.55    107.79 o 
 -24   8   4        0.08       30.23     39.27 o 
 -22   8   4        1.22      -45.39     46.52 o 
 -20   8   4       19.41       57.04     39.00 o 
 -18   8   4       13.70        9.69     38.19 o 
 -16   8   4       80.08       99.47     49.36 o 
 -14   8   4       51.44      -37.44     72.61 o 
 -12   8   4      162.94      139.01    103.72 o 
 -10   8   4      888.25      875.74    103.30 o 
  -8   8   4        3.20      105.56     37.04 o 
  -6   8   4       46.52      107.35     39.26 o 
  -4   8   4      132.06      231.74     33.92 o 
  -2   8   4       40.12       74.96     28.51 o 
   0   8   4       71.56       72.22     43.81 o 
   2   8   4      110.54       84.87     42.64 o 
   4   8   4      181.66      182.74     36.35 o 
   6   8   4       28.03       38.18     32.39 o 
   8   8   4      309.27      281.07    105.37 o 
  10   8   4      936.12      876.99    127.03 o 
  12   8   4      107.71      169.35     39.86 o 
  14   8   4      180.57      232.80     41.13 o 
  16   8   4       53.08      141.72     55.07 o 
  18   8   4        3.71       48.52     70.25 o 
 -25   9   4       58.00        7.50     52.99 o 
 -23   9   4       55.37       11.21     58.78 o 
 -21   9   4        0.42      -26.80     67.91 o 
 -19   9   4      149.60      181.60     48.69 o 
 -17   9   4       14.66      123.06     63.14 o 
 -15   9   4       44.37      223.98     62.64 o 
 -13   9   4       13.54       38.92     41.61 o 
 -11   9   4        5.71       22.32     72.90 o 
  -9   9   4     1279.53     1125.48    581.21 o 
  -7   9   4      131.93      209.11     36.29 o 
  -5   9   4      207.62      275.08     36.24 o 
  -3   9   4       87.88      123.67     36.99 o 
  -1   9   4       95.37       86.43     37.19 o 
   1   9   4      243.66      281.83     35.77 o 
   3   9   4       55.98       76.45     37.38 o 
   5   9   4        1.36       45.15     36.12 o 
   7   9   4       44.72       -5.55     37.96 o 
   9   9   4      136.56       93.48     80.68 o 
  11   9   4       46.71       40.36     31.02 o 
  13   9   4      129.14      217.57     37.18 o 
  15   9   4       25.40      178.07     37.52 o 
  17   9   4        1.83       15.13     67.78 o 
 -24  10   4        0.16      -74.63     74.63 o 
 -22  10   4       48.88      244.98     74.16 o 
 -20  10   4       64.67        0.79     69.20 o 
 -18  10   4       34.85      135.38     66.62 o 
 -16  10   4        0.14       20.56     65.53 o 
 -14  10   4       36.91      -34.06     61.14 o 
 -12  10   4        4.27       77.28     59.38 o 
 -10  10   4      161.64      156.86     45.88 o 
  -8  10   4      913.53      707.96    385.02 o 
  -6  10   4       48.35       15.77     37.89 o 
  -4  10   4        0.36       10.42     39.95 o 
  -2  10   4      201.05      231.98     38.46 o 
   0  10   4       28.69       32.13     35.79 o 
   2  10   4      121.18      174.45     36.84 o 
   4  10   4      460.34      434.78     72.58 o 
   6  10   4       35.22       47.76     38.80 o 
   8  10   4        2.33       43.12     39.63 o 
  10  10   4      250.29      233.67     41.69 o 
  12  10   4       44.98       75.32     58.81 o 
  14  10   4        7.05      168.58     43.82 o 
  16  10   4        5.28       15.72     56.84 o 
 -21  11   4       15.89       -9.19     51.30 o 
 -19  11   4       47.37      -21.20     49.94 o 
 -17  11   4       41.68       92.36     66.96 o 
 -15  11   4        6.39      -61.87     65.70 o 
 -13  11   4      273.69      404.79     47.08 o 
 -11  11   4       63.72       63.24     44.16 o 
  -9  11   4        7.54      -36.73     59.75 o 
  -7  11   4       29.94      139.66     46.53 o 
  -5  11   4       75.02       91.01     51.53 o 
  -3  11   4      138.06      101.97     39.29 o 
  -1  11   4       16.06       23.36     36.42 o 
   1  11   4       38.31       42.42     33.85 o 
   3  11   4      140.88      142.32     41.29 o 
   5  11   4        1.92       -5.91     49.11 o 
   7  11   4      140.03      166.12     41.30 o 
   9  11   4        6.38       54.39     47.44 o 
  11  11   4        6.29       81.27     43.28 o 
  13  11   4       14.54       72.55     45.80 o 
 -18  12   4        8.16      -25.40     49.16 o 
 -16  12   4       11.50      112.09     66.96 o 
 -14  12   4       46.04       72.63     47.05 o 
 -12  12   4       86.95      156.54     64.50 o 
 -10  12   4      161.31       63.45     63.39 o 
  -8  12   4        0.26      -42.78     63.57 o 
  -6  12   4      108.38      111.51    151.78 o 
  -4  12   4        7.98       17.39     88.59 o 
  -2  12   4       34.69      100.22     48.97 o 
   0  12   4      103.92      116.14     39.74 o 
   2  12   4       64.57       44.75     37.63 o 
   4  12   4       20.13       27.72     50.94 o 
   6  12   4        6.72       50.64     41.35 o 
   8  12   4       52.50      157.24     37.12 o 
  10  12   4       26.45      -10.95     40.72 o 
 -13  13   4       40.14      -19.35     49.57 o 
 -11  13   4        2.50      -41.16     67.29 o 
  -9  13   4       24.56       22.08     64.92 o 
  -7  13   4       52.06       61.58     65.24 o 
  -5  13   4       13.85       11.14     65.09 o 
  -3  13   4      143.85       15.28    116.08 o 
  -1  13   4       98.66       34.84     58.47 o 
   1  13   4       98.26      137.90     40.85 o 
   3  13   4       32.29       65.55     41.03 o 
   5  13   4        0.17      -29.10     36.60 o 
 -31   1   5        4.19       90.49     43.01 o 
 -29   1   5       66.79      129.14     41.60 o 
 -27   1   5       31.50       48.34     98.55 o 
 -25   1   5        0.65      -66.53     66.53 o 
 -23   1   5        0.05      -32.25     32.25 o 
 -21   1   5       86.05      122.40     31.98 o 
 -19   1   5       24.50       74.05     32.30 o 
 -17   1   5        8.95      -41.99     41.99 o 
 -15   1   5      479.10      452.76     22.41 o 
 -13   1   5      272.14      289.98     25.75 o 
 -11   1   5       14.45       22.41     30.98 o 
  -9   1   5     1046.82     1022.77     36.30 o 
  -7   1   5      517.99      625.81     53.67 o 
  -5   1   5     1743.24     1801.98     68.51 o 
  -3   1   5       45.85       76.48     38.49 o 
  -1   1   5      834.95      810.81     35.63 o 
   1   1   5     1809.42     2053.74     37.62 o 
   3   1   5      334.64      316.37     33.24 o 
   5   1   5     4269.12     4335.31     67.35 o 
   7   1   5       32.18       85.73     23.61 o 
   9   1   5      846.55      855.46     38.26 o 
  11   1   5       38.55       20.95     32.87 o 
  13   1   5      469.52      497.91     40.27 o 
  15   1   5     1483.97     1384.38     77.56 o 
  17   1   5      219.55      216.45     32.47 o 
  19   1   5      406.65      449.19     43.77 o 
  21   1   5        9.28      215.63     85.97 o 
 -32   2   5       24.82      104.43     61.47 o 
 -30   2   5       63.93      -43.76    107.01 o 
 -28   2   5       63.83      -34.35     35.62 o 
 -26   2   5       23.45       62.50     49.08 o 
 -24   2   5        0.97       60.76     53.28 o 
 -22   2   5      558.85      501.84     52.04 o 
 -20   2   5       17.86       37.59     50.64 o 
 -18   2   5      249.17      218.10     69.02 o 
 -16   2   5      557.94      529.88     31.14 o 
 -14   2   5       99.67       83.57     25.83 o 
 -12   2   5     2630.95     2781.17    105.86 o 
 -10   2   5     3379.12     3421.83    131.95 o 
  -8   2   5       13.87       47.07     25.99 o 
  -6   2   5        9.95       36.01     22.11 o 
  -4   2   5        3.43       -5.80     23.92 o 
  -2   2   5     3084.77     3030.30    160.63 o 
   0   2   5     2814.27     2742.24    172.15 o 
   2   2   5     3640.85     3566.00    117.74 o 
   4   2   5       64.49      173.31     25.39 o 
   6   2   5      180.19      214.98     23.41 o 
   8   2   5     2235.12     2205.93     72.18 o 
  10   2   5     2355.57     2264.63     45.77 o 
  12   2   5      846.35      882.89     37.54 o 
  14   2   5      293.89      267.84     36.55 o 
  16   2   5        0.50       73.16     32.07 o 
  18   2   5      587.06      606.15     33.82 o 
  20   2   5      652.49      631.32     47.11 o 
  22   2   5      587.18      646.69     45.34 o 
 -31   3   5       23.77       57.58     42.89 o 
 -29   3   5        3.16       25.35     58.62 o 
 -27   3   5       15.66      -32.29     49.66 o 
 -25   3   5      618.69      576.89     48.66 o 
 -23   3   5      240.74      267.86     39.44 o 
 -21   3   5      725.77      769.41     48.17 o 
 -19   3   5      670.76      633.97    181.15 o 
 -17   3   5      449.97      342.65    147.66 o 
 -15   3   5     3669.92     3490.11    165.19 o 
 -13   3   5       24.20       23.85     29.27 o 
 -11   3   5       83.21      110.33     23.47 o 
  -9   3   5       38.48       41.76     28.12 o 
  -7   3   5     1911.77     1965.32    127.00 o 
  -5   3   5     3703.64     3967.42    129.58 o 
  -3   3   5       61.50      137.99     24.10 o 
  -1   3   5     1350.17     1232.66     57.95 o 
   1   3   5     2058.71     2312.80     43.26 o 
   3   3   5      838.08      955.84     88.91 o 
   5   3   5     8511.95     7907.86    759.02 o 
   7   3   5     1472.36     1422.34     85.06 o 
   9   3   5       17.11      -29.77     29.77 o 
  11   3   5       98.68      154.97     34.07 o 
  13   3   5     1543.21     1289.25     71.09 o 
  15   3   5     3089.27     2932.10    173.18 o 
  17   3   5      830.10      798.95     79.20 o 
  19   3   5      795.73      634.83     86.14 o 
  21   3   5      179.24      104.41     42.88 o 
 -30   4   5       37.89       79.10     78.35 o 
 -28   4   5       35.77        9.57     51.90 o 
 -26   4   5      172.27      179.55     49.67 o 
 -24   4   5      305.63      275.16    130.86 o 
 -22   4   5      349.64      300.72     37.44 o 
 -20   4   5        7.44      134.25     35.93 o 
 -18   4   5      483.34      457.19    193.94 o 
 -16   4   5      367.77      395.13     90.55 o 
 -14   4   5      175.29      178.31     26.68 o 
 -12   4   5      896.00      979.68     46.21 o 
 -10   4   5       32.77       63.26     23.84 o 
  -8   4   5     3445.16     3537.99    172.87 o 
  -6   4   5      188.30      250.63     26.30 o 
  -4   4   5     2120.78     2049.58    110.43 o 
  -2   4   5     3830.42     3734.61    182.47 o 
   0   4   5      252.74      344.60     42.45 o 
   2   4   5     2998.36     2942.12    117.03 o 
   4   4   5       35.69       56.73     26.38 o 
   6   4   5     1064.04     1168.79     45.71 o 
   8   4   5      646.77      689.01     60.84 o 
  10   4   5      354.09      361.45     26.68 o 
  12   4   5     3404.27     3453.05    233.72 o 
  14   4   5       53.12        8.68     30.61 o 
  16   4   5      171.64      215.81     33.11 o 
  18   4   5      803.02      615.25     44.94 o 
  20   4   5       65.12      -51.31     67.44 o 
 -29   5   5       38.39      152.31     47.44 o 
 -27   5   5       83.85       76.51     52.33 o 
 -25   5   5      186.62      384.16    155.07 o 
 -23   5   5        0.95       99.80     40.59 o 
 -21   5   5      156.51      271.95     46.41 o 
 -19   5   5       36.25       49.94     36.54 o 
 -17   5   5       41.37       60.30     36.96 o 
 -15   5   5      100.72      112.96     49.40 o 
 -13   5   5      149.26      157.27     48.07 o 
 -11   5   5      845.27      953.12     31.32 o 
  -9   5   5      570.30      637.94     30.44 o 
  -7   5   5      854.51      774.92     77.95 o 
  -5   5   5     3232.27     3304.90    218.36 o 
  -3   5   5      330.23      345.00     33.83 o 
  -1   5   5     1655.28     1576.85    205.74 o 
   1   5   5      900.40      966.51     53.83 o 
   3   5   5      242.86      268.71     35.66 o 
   5   5   5     1977.77     1897.57     60.82 o 
   7   5   5      100.94      122.22     27.01 o 
   9   5   5      373.25      417.44     34.03 o 
  11   5   5     1048.49     1061.88     82.54 o 
  13   5   5      116.25      178.56     35.87 o 
  15   5   5     1235.89     1140.22     77.20 o 
  17   5   5        1.06       -8.07     61.54 o 
  19   5   5      234.89      126.48     82.89 o 
 -28   6   5      383.64      471.89     76.51 o 
 -26   6   5      234.24      244.39     37.83 o 
 -24   6   5      112.67      144.66     40.12 o 
 -22   6   5       65.78      124.88     47.85 o 
 -20   6   5      342.87      214.54     48.41 o 
 -18   6   5      642.64      663.12     38.12 o 
 -16   6   5       50.00       55.45     30.78 o 
 -14   6   5      308.18      331.18     64.58 o 
 -12   6   5      764.51      703.32     85.09 o 
 -10   6   5     1797.48     1624.46    124.31 o 
  -8   6   5     1947.65     2078.13    135.87 o 
  -6   6   5     1474.52     1477.70     56.03 o 
  -4   6   5     1433.87     1572.78    151.60 o 
  -2   6   5      145.47      158.21     31.28 o 
   0   6   5      882.34      901.29     43.81 o 
   2   6   5      800.90      817.92     54.30 o 
   4   6   5      361.66      358.13     28.17 o 
   6   6   5       98.04      145.01     28.98 o 
   8   6   5      131.56      158.06     25.74 o 
  10   6   5     1123.14     1194.41     59.80 o 
  12   6   5      494.04      506.07    136.20 o 
  14   6   5      516.86      569.50     49.42 o 
  16   6   5       97.58      104.19     64.02 o 
  18   6   5      151.20      250.59     84.45 o 
 -27   7   5      530.43      438.06     44.81 o 
 -25   7   5      161.39      285.90     37.02 o 
 -23   7   5       85.15      104.82     34.69 o 
 -21   7   5      474.13      431.17     73.15 o 
 -19   7   5      381.95      353.49    121.24 o 
 -17   7   5      970.22      773.08    237.22 o 
 -15   7   5      157.38      108.48     52.24 o 
 -13   7   5      726.86      659.25    165.24 o 
 -11   7   5     3293.60     2825.64    324.18 o 
  -9   7   5     1228.75     1231.77     88.34 o 
  -7   7   5     2649.97     2637.67    322.40 o 
  -5   7   5      362.60      483.81     57.57 o 
  -3   7   5      337.64      387.96    103.54 o 
  -1   7   5      517.27      496.87    106.37 o 
   1   7   5       24.91       76.67     54.09 o 
   3   7   5     1269.30     1252.54     61.39 o 
   5   7   5        1.67       40.40     54.29 o 
   7   7   5      772.41      830.44     48.83 o 
   9   7   5      737.89      755.79     94.90 o 
  11   7   5      561.17      597.57     35.00 o 
  13   7   5      840.97      813.87     52.76 o 
  15   7   5       27.98       26.05     42.80 o 
  17   7   5      392.89      304.91     44.22 o 
 -26   8   5       40.02      -50.89     50.89 o 
 -24   8   5       75.30       70.88     39.12 o 
 -22   8   5        0.53      -43.69     44.53 o 
 -20   8   5      451.64      572.78     48.27 o 
 -18   8   5      252.20      269.15     52.76 o 
 -16   8   5      342.43      371.71    132.39 o 
 -14   8   5      590.36      506.66    119.70 o 
 -12   8   5       94.50      122.23     29.51 o 
 -10   8   5     2769.92     2807.23    246.71 o 
  -8   8   5       34.14       64.99     32.68 o 
  -6   8   5       68.78      138.81     33.58 o 
  -4   8   5      583.75      523.65     59.50 o 
  -2   8   5       42.36       39.39     34.57 o 
   0   8   5     2176.95     2055.49    168.22 o 
   2   8   5       12.59       28.77     51.40 o 
   4   8   5     1070.74     1076.27     53.51 o 
   6   8   5     1279.25     1281.69     58.92 o 
   8   8   5       99.20      151.47     38.43 o 
  10   8   5     1564.50     1456.99    131.50 o 
  12   8   5       59.77       24.47     40.55 o 
  14   8   5      124.07      243.88     42.92 o 
  16   8   5       46.24       51.89     39.22 o 
 -25   9   5       25.82      116.26     62.25 o 
 -23   9   5       93.15      128.54     56.79 o 
 -21   9   5       37.70      -57.01     61.20 o 
 -19   9   5      145.16      155.46     64.11 o 
 -17   9   5      339.17      318.28     45.21 o 
 -15   9   5      175.26      153.53     33.90 o 
 -13   9   5      635.23      438.85    230.89 o 
 -11   9   5      981.76      934.75     59.14 o 
  -9   9   5      957.37      915.72    218.86 o 
  -7   9   5      307.67      333.10     38.91 o 
  -5   9   5       43.70       52.85     42.71 o 
  -3   9   5     1234.75     1243.64     81.38 o 
  -1   9   5      565.90      550.96    110.85 o 
   1   9   5      202.41      181.34     47.16 o 
   3   9   5      896.02      661.14     91.44 o 
   5   9   5      619.69      572.58     87.03 o 
   7   9   5     2276.92     2218.74    182.04 o 
   9   9   5      486.22      394.54     61.29 o 
  11   9   5      685.03      728.44    155.93 o 
  13   9   5      569.12      483.06     92.82 o 
  15   9   5       33.75       26.75     38.48 o 
 -22  10   5      149.07      145.60     51.94 o 
 -20  10   5      457.02      368.35     50.47 o 
 -18  10   5      253.00      247.78     68.99 o 
 -16  10   5      512.69      592.16     65.23 o 
 -14  10   5      446.18      485.35     64.46 o 
 -12  10   5      377.57      279.07    235.65 o 
 -10  10   5      925.68      835.88    527.85 o 
  -8  10   5        1.93       88.62     45.03 o 
  -6  10   5      402.14      385.25     36.04 o 
  -4  10   5      679.58      676.78     61.21 o 
  -2  10   5      510.22      511.62     85.50 o 
   0  10   5     1116.46      984.78    140.15 o 
   2  10   5       62.70       60.63     47.79 o 
   4  10   5      858.63      880.93     61.03 o 
   6  10   5      586.53      437.14     69.74 o 
   8  10   5      109.87       55.72     44.48 o 
  10  10   5      490.55      489.04    106.46 o 
  12  10   5       20.33      -30.87     36.88 o 
 -19  11   5      222.11      301.06     69.47 o 
 -17  11   5      172.76      142.73     48.53 o 
 -15  11   5       90.54      -27.09     46.01 o 
 -13  11   5      422.16      511.35     65.98 o 
 -11  11   5      236.00      149.79    106.67 o 
  -9  11   5      127.47       28.05     47.73 o 
  -7  11   5      153.58      184.06     47.97 o 
  -5  11   5      428.86      422.97     63.02 o 
  -3  11   5      497.91      442.53     50.58 o 
  -1  11   5      105.48      108.31     34.69 o 
   1  11   5      111.22      259.17    118.94 o 
   3  11   5      138.15      110.66     39.91 o 
   5  11   5       74.13      146.43     40.68 o 
   7  11   5       69.62       43.44     41.64 o 
   9  11   5       37.43       96.82     42.78 o 
 -16  12   5      123.41      165.00     48.31 o 
 -14  12   5        5.91      -65.59     67.53 o 
 -12  12   5      151.08      166.76     65.87 o 
 -10  12   5       90.58       57.65     64.60 o 
  -8  12   5       71.63      101.96     49.97 o 
  -6  12   5      567.09       86.64    180.27 o 
  -4  12   5      436.70      418.67     50.97 o 
  -2  12   5      469.20      460.29     44.48 o 
   0  12   5      228.71      201.70     47.85 o 
   2  12   5      238.67      301.65     68.64 o 
   4  12   5      331.97      327.56     59.08 o 
   6  12   5       90.17      134.92     54.64 o 
  -9  13   5      161.95      100.13     67.05 o 
  -7  13   5       79.14       23.86     52.44 o 
  -5  13   5      352.49      210.65    124.65 o 
  -3  13   5      320.48       78.29     94.90 o 
  -1  13   5      218.87      219.53     54.25 o 
 -30   0   6       52.59      -51.25     74.97 o 
 -28   0   6       87.81      212.00     70.58 o 
 -26   0   6      207.17      171.31     70.06 o 
 -24   0   6       47.97      211.49     66.10 o 
 -22   0   6      821.85      672.53     64.34 o 
 -20   0   6      599.81      510.83    340.20 o 
 -18   0   6     1354.23     1450.69     44.62 o 
 -16   0   6     2271.55     2141.63    226.98 o 
 -14   0   6      771.97      725.99     86.90 o 
 -12   0   6     7420.46     7478.21    622.74 o 
 -10   0   6      129.23      199.35     92.73 o 
  -8   0   6      896.34      754.71     30.47 o 
  -6   0   6     3177.08     3388.79     55.64 o 
  -4   0   6      649.48      627.46    142.99 o 
  -2   0   6     8857.94     8662.63    454.48 o 
   0   0   6       46.79       85.29     41.89 o 
   2   0   6     6560.16     5792.43    198.28 o 
   4   0   6     7019.20     8372.96    876.38 o 
   6   0   6      266.94      247.22     31.88 o 
   8   0   6     6116.83     5131.54    154.24 o 
  10   0   6        5.82      109.17     59.97 o 
  12   0   6      474.38      519.99     40.46 o 
  14   0   6      390.81      372.53     36.07 o 
  16   0   6       35.84       75.72     37.16 o 
  18   0   6     1962.60     1558.25    253.26 o 
 -31   1   6       67.42      243.66     68.24 o 
 -29   1   6      238.20      270.78     43.72 o 
 -27   1   6      131.98      267.36    104.58 o 
 -25   1   6      196.47      181.18     39.11 o 
 -23   1   6      225.52      306.66    142.44 o 
 -21   1   6      472.30      395.39    151.34 o 
 -19   1   6      729.41      571.40    197.02 o 
 -17   1   6      290.20      262.01     27.45 o 
 -15   1   6     1214.89     1052.38     60.35 o 
 -13   1   6     2440.61     2564.93    297.18 o 
 -11   1   6     1322.88     1308.97     64.95 o 
  -9   1   6     1218.73     1312.51     31.79 o 
  -7   1   6      383.41      323.38     36.81 o 
  -5   1   6     2762.30     2399.76    344.97 o 
  -3   1   6      990.46      962.13    103.22 o 
  -1   1   6       52.80      144.62     29.57 o 
   1   1   6     2432.32     2487.85     46.46 o 
   3   1   6      195.97      323.52     82.17 o 
   5   1   6     4102.78     4034.27     39.01 o 
   7   1   6      564.96      660.77     49.78 o 
   9   1   6      888.71      787.30     56.54 o 
  11   1   6     2040.91     1838.77     57.08 o 
  13   1   6      406.58      396.32     31.99 o 
  15   1   6     1743.28     1768.74    150.59 o 
  17   1   6        0.12      -34.47     34.47 o 
  19   1   6      140.50      175.98     32.36 o 
 -30   2   6      226.38      256.90     99.03 o 
 -28   2   6      402.50      553.71     52.23 o 
 -26   2   6      118.71      254.13     57.35 o 
 -24   2   6      219.89      140.62     51.05 o 
 -22   2   6      749.62      689.63     40.15 o 
 -20   2   6      522.12      418.37    152.00 o 
 -18   2   6      524.64      483.95     39.45 o 
 -16   2   6      233.32      345.92     47.46 o 
 -14   2   6     1210.47     1196.74     69.10 o 
 -12   2   6     2372.25     2218.93    147.51 o 
 -10   2   6       17.65       38.43     36.66 o 
  -8   2   6     1744.72     1687.39     96.01 o 
  -6   2   6      848.05      921.28     72.23 o 
  -4   2   6      260.45      275.47     38.88 o 
  -2   2   6     1604.89     1580.30    152.38 o 
   0   2   6        7.48       55.65     29.89 o 
   2   2   6     2038.40     2003.89     48.32 o 
   4   2   6      351.53      347.34     22.88 o 
   6   2   6       64.96       75.47     26.08 o 
   8   2   6     2396.72     2413.73     75.34 o 
  10   2   6       57.18      122.11     30.92 o 
  12   2   6      555.07      489.57     79.39 o 
  14   2   6      396.55      301.23     36.36 o 
  16   2   6       46.65       67.12     58.61 o 
  18   2   6      924.63      795.92     71.88 o 
 -29   3   6      336.98      346.77    142.40 o 
 -27   3   6      182.73      119.52     41.39 o 
 -25   3   6      101.18      166.70     40.25 o 
 -23   3   6      308.60      437.36    147.28 o 
 -21   3   6      564.16      573.66    112.85 o 
 -19   3   6      540.58      452.62    141.17 o 
 -17   3   6      155.74      184.65     22.85 o 
 -15   3   6      621.58      682.20     46.76 o 
 -13   3   6     1897.29     1566.08    105.11 o 
 -11   3   6     1504.50     1398.10     70.23 o 
  -9   3   6     1540.56     1465.35     35.69 o 
  -7   3   6     2842.98     2822.20     91.96 o 
  -5   3   6     1642.89     1654.05    109.73 o 
  -3   3   6     1153.95     1134.08     28.61 o 
  -1   3   6     1522.80     1452.42     45.31 o 
   1   3   6     1157.71     1138.35     54.73 o 
   3   3   6     1090.37     1147.95     32.56 o 
   5   3   6      120.39       45.94     26.63 o 
   7   3   6      615.90      585.19     76.30 o 
   9   3   6     1491.37     1480.39     42.86 o 
  11   3   6      683.45      600.63     32.73 o 
  13   3   6      794.95      760.82     37.40 o 
  15   3   6      281.26      264.29     31.33 o 
  17   3   6      407.84      462.34     76.93 o 
 -30   4   6       19.65       70.47     48.33 o 
 -28   4   6      163.28      119.44     59.22 o 
 -26   4   6       25.04       36.02     50.63 o 
 -24   4   6      116.33      192.12    107.43 o 
 -22   4   6      101.50       94.34     38.61 o 
 -20   4   6      222.05      220.53     76.42 o 
 -18   4   6      334.83      223.59     62.14 o 
 -16   4   6        1.26       35.61     29.80 o 
 -14   4   6      622.62      607.73     66.85 o 
 -12   4   6      618.14      659.10     41.46 o 
 -10   4   6     1434.42     1341.14     79.52 o 
  -8   4   6     1908.21     1976.88    110.76 o 
  -6   4   6     1529.94     1564.52     73.23 o 
  -4   4   6     2609.85     2274.26    246.44 o 
  -2   4   6      413.11      402.97     35.44 o 
   0   4   6     1452.25     1433.59     50.94 o 
   2   4   6      790.45      781.50     62.92 o 
   4   4   6      214.46      255.81     40.96 o 
   6   4   6      150.19      181.50     43.73 o 
   8   4   6       48.96      167.46     41.23 o 
  10   4   6     1812.38     1580.05    175.11 o 
  12   4   6      270.95      382.55     87.42 o 
  14   4   6      186.64      144.76     62.38 o 
  16   4   6      273.38      254.29     34.71 o 
  18   4   6       31.13      182.11    137.43 o 
 -29   5   6       13.06       26.45     55.89 o 
 -27   5   6      181.06      230.30    130.54 o 
 -25   5   6       70.77      127.34     41.01 o 
 -23   5   6      156.87      204.94     49.25 o 
 -21   5   6      334.84      247.67     47.54 o 
 -19   5   6      301.05      303.57     73.96 o 
 -17   5   6      721.13      577.70    128.18 o 
 -15   5   6       24.82        9.89     27.64 o 
 -13   5   6      113.71      197.75     42.11 o 
 -11   5   6      504.86      452.61     33.75 o 
  -9   5   6       30.14       68.96     24.81 o 
  -7   5   6     1270.11     1172.00    188.29 o 
  -5   5   6      408.61      481.63     72.10 o 
  -3   5   6      582.40      611.34     46.67 o 
  -1   5   6     1646.71     1790.34    150.81 o 
   1   5   6       19.59      106.63     48.29 o 
   3   5   6     3554.30     3696.94    188.04 o 
   5   5   6      138.01      261.57     27.85 o 
   7   5   6       28.59       57.06     36.60 o 
   9   5   6      692.57      767.61     56.43 o 
  11   5   6       27.87       84.00     58.51 o 
  13   5   6     1232.69     1233.91     40.48 o 
  15   5   6      101.20      224.56     29.00 o 
  17   5   6      495.74      344.93     98.49 o 
 -28   6   6      125.17      197.66     52.94 o 
 -26   6   6      142.38      220.20     49.61 o 
 -24   6   6      306.15      281.83     51.39 o 
 -22   6   6      117.15      165.37     48.52 o 
 -20   6   6      387.12      274.54    141.08 o 
 -18   6   6      409.49      345.74    100.09 o 
 -16   6   6      136.00      218.16     47.01 o 
 -14   6   6      511.59      579.76     59.28 o 
 -12   6   6       12.24        9.81     31.57 o 
 -10   6   6      219.22      252.88     56.92 o 
  -8   6   6       85.36      139.69     52.09 o 
  -6   6   6      481.59      460.76     31.62 o 
  -4   6   6      974.60      973.01     33.44 o 
  -2   6   6       48.69      146.26     45.47 o 
   0   6   6      922.18     1064.88     53.99 o 
   2   6   6      250.13      215.13     25.52 o 
   4   6   6      411.03      417.74     41.13 o 
   6   6   6      137.42      164.30     54.56 o 
   8   6   6       59.81      108.53     50.67 o 
  10   6   6      864.72      840.27     57.50 o 
  12   6   6       22.92        5.11     48.16 o 
  14   6   6       98.25      121.96     43.24 o 
  16   6   6      328.42      271.52     35.32 o 
 -27   7   6       25.28      144.15     45.33 o 
 -25   7   6        2.61       15.96     53.17 o 
 -23   7   6      103.55       85.27     41.57 o 
 -21   7   6       48.92      104.71     38.94 o 
 -19   7   6      140.92       75.18     98.85 o 
 -17   7   6      294.93      182.70     42.21 o 
 -15   7   6      109.02      106.05     32.33 o 
 -13   7   6      196.85      226.93     26.22 o 
 -11   7   6      183.05      248.17     47.23 o 
  -9   7   6       69.83       60.85     58.04 o 
  -7   7   6      521.52      564.56     33.77 o 
  -5   7   6       24.70      -20.53     28.34 o 
  -3   7   6      302.12      366.85     54.45 o 
  -1   7   6      220.69      225.59     39.46 o 
   1   7   6      232.03      332.25     30.00 o 
   3   7   6     1761.03     1650.66     59.58 o 
   5   7   6        4.42       59.34     36.44 o 
   7   7   6      175.01      210.58     54.93 o 
   9   7   6       14.80      -22.22     35.96 o 
  11   7   6      176.04      207.86     36.55 o 
  13   7   6      307.43      273.51     55.96 o 
  15   7   6       83.65      104.19     60.28 o 
 -24   8   6        5.74        2.06     47.82 o 
 -22   8   6        0.15       86.86     51.65 o 
 -20   8   6       17.25       47.20     72.93 o 
 -18   8   6        4.28      102.04     36.96 o 
 -16   8   6       65.53       58.51     37.24 o 
 -14   8   6      312.00      420.64     66.73 o 
 -12   8   6        9.15       -3.86     43.53 o 
 -10   8   6       23.68      154.91     35.94 o 
  -8   8   6       76.73       62.92     45.55 o 
  -6   8   6      372.48      464.98     40.05 o 
  -4   8   6      156.15      180.22     57.97 o 
  -2   8   6        0.56       -5.24     31.14 o 
   0   8   6      172.99      133.23     48.22 o 
   2   8   6      138.69       83.99     37.60 o 
   4   8   6      250.73      301.52     35.04 o 
   6   8   6      161.64      118.29     26.86 o 
   8   8   6       35.76        0.46     53.56 o 
  10   8   6       29.55       29.83     64.89 o 
  12   8   6        3.50       98.53     42.29 o 
 -23   9   6       24.28       71.66     42.57 o 
 -21   9   6        0.01        5.92     50.73 o 
 -19   9   6        8.07       19.66     40.74 o 
 -17   9   6        6.90       14.89     44.59 o 
 -15   9   6        1.88      -20.32     36.36 o 
 -13   9   6      245.91      299.71     77.82 o 
 -11   9   6       20.96       78.35     37.73 o 
  -9   9   6       51.18       72.10     30.96 o 
  -7   9   6       42.49      100.34     33.77 o 
  -5   9   6       11.42      -14.76     33.25 o 
  -3   9   6       53.98       65.19     33.48 o 
  -1   9   6       86.51      156.61     33.54 o 
   1   9   6        1.22       46.94     49.10 o 
   3   9   6       28.10       81.41     32.45 o 
   5   9   6       30.05       65.73     49.34 o 
   7   9   6       73.64      129.56     58.90 o 
   9   9   6       38.62      133.10     71.27 o 
  11   9   6       67.19       22.88     43.00 o 
 -20  10   6        5.03       53.95     68.05 o 
 -18  10   6       29.71       68.84     47.96 o 
 -16  10   6        2.50      -34.31     34.31 o 
 -14  10   6       22.73       74.80     47.68 o 
 -12  10   6      180.32      316.90    144.73 o 
 -10  10   6       16.38       75.39     37.40 o 
  -8  10   6       47.99      117.86     41.80 o 
  -6  10   6        6.92      103.21     49.29 o 
  -4  10   6      105.66       90.36     40.74 o 
  -2  10   6        6.65       47.54     32.38 o 
   0  10   6      246.73      234.40     49.55 o 
   2  10   6       87.14       99.63     35.08 o 
   4  10   6        0.57        2.76     34.37 o 
   6  10   6       58.25      103.65     42.72 o 
   8  10   6       40.60       -7.61     62.15 o 
 -17  11   6      108.51      194.90     68.37 o 
 -15  11   6       23.93      160.50     68.18 o 
 -13  11   6       28.54       97.39     46.31 o 
 -11  11   6       85.75       95.88     39.32 o 
  -9  11   6       70.79       32.55    100.18 o 
  -7  11   6        9.57       44.82     49.09 o 
  -5  11   6        2.06       29.64     42.21 o 
  -3  11   6        0.08      -34.78     34.78 o 
  -1  11   6       44.68      113.59     51.22 o 
   1  11   6       11.61       48.85     42.29 o 
   3  11   6      114.91      107.41     42.71 o 
   5  11   6        3.82       27.34     70.40 o 
 -10  12   6        4.68      -57.25     57.25 o 
  -8  12   6        1.25      -11.53     96.23 o 
  -6  12   6       15.43      192.53     53.44 o 
  -4  12   6       11.37       64.32     52.08 o 
  -2  12   6       52.66      146.02     39.52 o 
 -29   1   7       13.87      -53.33     83.41 o 
 -27   1   7       18.37      -44.40     68.94 o 
 -25   1   7       59.12       62.83     40.43 o 
 -23   1   7       47.04      -23.72     58.21 o 
 -21   1   7      176.82      185.90     36.82 o 
 -19   1   7      277.31      262.84     54.20 o 
 -17   1   7      223.77      337.82     68.63 o 
 -15   1   7       39.72       61.56     37.63 o 
 -13   1   7      119.20       89.21     27.90 o 
 -11   1   7        1.01      -16.23     29.34 o 
  -9   1   7      568.48      503.85     62.15 o 
  -7   1   7      153.50      192.48     24.76 o 
  -5   1   7      130.43      109.14     22.59 o 
  -3   1   7      354.38      396.16     23.36 o 
  -1   1   7      366.28      361.27     37.25 o 
   1   1   7     1019.73      877.72     51.96 o 
   3   1   7        5.65       55.38     25.93 o 
   5   1   7       10.33      -16.86     37.49 o 
   7   1   7       41.77      -23.18     37.24 o 
   9   1   7      347.03      358.91     46.69 o 
  11   1   7      214.68      297.01     32.24 o 
  13   1   7       83.24      144.68     49.14 o 
  15   1   7       50.59      145.33     41.81 o 
 -28   2   7       30.88       95.47     51.41 o 
 -26   2   7       91.59      148.15     35.32 o 
 -24   2   7        6.02      -31.93    156.25 o 
 -22   2   7       40.11       37.32     26.04 o 
 -20   2   7      177.19      191.30     50.80 o 
 -18   2   7       25.06       81.07     31.60 o 
 -16   2   7       50.70      125.44     31.19 o 
 -14   2   7      765.21      799.25     31.72 o 
 -12   2   7      133.18      159.99     28.40 o 
 -10   2   7       74.67      100.22     24.77 o 
  -8   2   7      273.15      294.88     48.24 o 
  -6   2   7      611.92      610.51     25.53 o 
  -4   2   7       88.82       44.43     25.30 o 
  -2   2   7      657.66      518.76     24.20 o 
   0   2   7      247.00      231.31     40.33 o 
   2   2   7       42.06      103.19     23.85 o 
   4   2   7       53.44       53.86     52.22 o 
   6   2   7      689.71      696.31     68.11 o 
   8   2   7       26.86       76.66     91.43 o 
  10   2   7        2.71      105.94     29.22 o 
  12   2   7       28.92      104.08    107.56 o 
  14   2   7      237.17      359.31     95.76 o 
 -29   3   7       88.32      116.25     42.84 o 
 -27   3   7       55.50      149.88     77.89 o 
 -25   3   7       43.78      199.97     73.75 o 
 -23   3   7       15.22       72.24     86.32 o 
 -21   3   7       82.21       59.16     51.26 o 
 -19   3   7      367.38      395.66     28.70 o 
 -17   3   7       22.28      140.19     43.46 o 
 -15   3   7       26.82       90.36     25.04 o 
 -13   3   7       56.04      103.13     28.08 o 
 -11   3   7      137.73      170.95     23.01 o 
  -9   3   7      313.97      285.70     75.02 o 
  -7   3   7       83.84       73.65     24.56 o 
  -5   3   7       64.62       91.90     22.99 o 
  -3   3   7      375.55      453.89     32.91 o 
  -1   3   7       34.65       97.69     31.00 o 
   1   3   7     2580.76     2339.51    148.53 o 
   3   3   7        3.95       38.24     41.10 o 
   5   3   7        3.50       98.41     40.17 o 
   7   3   7       87.47      225.68     28.65 o 
   9   3   7       94.39       10.77     36.14 o 
  11   3   7     1084.35     1152.04     58.48 o 
  13   3   7       58.50      167.48     56.18 o 
  15   3   7      322.22      278.75     32.82 o 
 -28   4   7       93.31      192.07     52.42 o 
 -26   4   7       85.36      -21.38     51.81 o 
 -24   4   7       33.56      193.40     49.57 o 
 -22   4   7       83.65       -1.22     40.49 o 
 -20   4   7      138.96       31.56     36.47 o 
 -18   4   7      131.54      176.87     27.94 o 
 -16   4   7      168.03      198.16     27.67 o 
 -14   4   7       87.41       80.21     35.30 o 
 -12   4   7      687.79      775.80     52.53 o 
 -10   4   7      268.23      300.72     28.18 o 
  -8   4   7      910.72      870.32     28.84 o 
  -6   4   7      921.96      854.73    118.80 o 
  -4   4   7       20.31       44.63     39.70 o 
  -2   4   7      586.00      543.85     71.05 o 
   0   4   7       59.93      135.06     27.46 o 
   2   4   7      427.15      457.55     40.29 o 
   4   4   7       79.21      136.02     25.50 o 
   6   4   7        9.50       -5.90     29.20 o 
   8   4   7     1066.26      941.61     63.51 o 
  10   4   7      117.15      190.52     30.26 o 
  12   4   7      159.58      227.77     33.18 o 
  14   4   7      253.13      166.60     69.95 o 
 -27   5   7        5.81      112.91     76.65 o 
 -25   5   7       53.35       29.92     52.92 o 
 -23   5   7       55.50      111.40    109.53 o 
 -21   5   7       72.23       37.22     32.50 o 
 -19   5   7       97.72      115.10     46.48 o 
 -17   5   7      127.75      150.89     27.48 o 
 -15   5   7      789.68      728.33     63.84 o 
 -13   5   7      600.70      649.29     70.28 o 
 -11   5   7      489.65      446.07     66.70 o 
  -9   5   7      647.33      561.69     85.90 o 
  -7   5   7      154.20      154.98     28.05 o 
  -5   5   7      334.57      325.76     26.45 o 
  -3   5   7      151.19      162.75     31.70 o 
  -1   5   7       73.00       70.03     36.51 o 
   1   5   7      313.53      271.96     42.43 o 
   3   5   7        5.74       58.96     30.31 o 
   5   5   7      237.41      318.79     28.41 o 
   7   5   7      409.59      385.71     29.81 o 
   9   5   7       63.82       98.15    122.42 o 
  11   5   7      190.69      215.61     50.51 o 
  13   5   7        9.42       64.69     70.83 o 
 -26   6   7       20.67       72.44     54.55 o 
 -24   6   7       96.68      207.57     99.49 o 
 -22   6   7      107.75       64.19     58.25 o 
 -20   6   7       10.01       63.12     44.48 o 
 -18   6   7       34.21       79.84     41.62 o 
 -16   6   7      448.90      451.84     44.90 o 
 -14   6   7      836.10      743.55     62.88 o 
 -12   6   7      519.16      570.67     34.90 o 
 -10   6   7      379.80      318.29     28.68 o 
  -8   6   7      283.76      311.11     51.37 o 
  -6   6   7       60.89      115.47     54.26 o 
  -4   6   7      238.03      241.21     48.70 o 
  -2   6   7      224.31      236.83     29.53 o 
   0   6   7       90.41      139.56     44.87 o 
   2   6   7       56.51       40.75     49.15 o 
   4   6   7      158.48      195.28     28.27 o 
   6   6   7     1009.17      918.72     73.38 o 
   8   6   7      460.56      350.38     32.61 o 
  10   6   7      160.07      216.26     41.97 o 
  12   6   7      121.34       96.72     45.48 o 
 -23   7   7      132.37      106.76     42.37 o 
 -21   7   7      109.27       34.14     35.04 o 
 -19   7   7        7.59       35.78     45.74 o 
 -17   7   7       60.75       61.96     29.68 o 
 -15   7   7      650.81      728.55     92.71 o 
 -13   7   7      255.95      201.97     62.17 o 
 -11   7   7      305.75      193.06     66.44 o 
  -9   7   7      141.92      110.67     48.78 o 
  -7   7   7      114.50      116.56     29.95 o 
  -5   7   7      414.89      387.09     29.33 o 
  -3   7   7      118.31      188.51     64.46 o 
  -1   7   7      473.24      422.56     26.69 o 
   1   7   7       61.06       59.61     31.06 o 
   3   7   7      246.27      206.80     42.50 o 
   5   7   7      804.79      710.17     41.53 o 
   7   7   7      522.63      544.70     71.36 o 
   9   7   7      512.76      502.99     35.35 o 
  11   7   7       22.51       73.65     60.34 o 
 -22   8   7      133.72      118.25     76.58 o 
 -20   8   7      125.18      113.36     36.01 o 
 -18   8   7      168.87      131.30     41.20 o 
 -16   8   7      138.33      205.19     64.49 o 
 -14   8   7      684.41      641.72     31.81 o 
 -12   8   7       87.89       36.42     33.75 o 
 -10   8   7       48.38      110.96     31.07 o 
  -8   8   7      175.31      238.21     34.65 o 
  -6   8   7      103.55       76.92     32.47 o 
  -4   8   7      619.10      533.03     53.11 o 
  -2   8   7      104.71       66.78     39.10 o 
   0   8   7      441.74      396.95     32.02 o 
   2   8   7      532.20      422.72     51.48 o 
   4   8   7      120.73      184.41     56.17 o 
   6   8   7      451.19      398.01     84.68 o 
   8   8   7       42.36       20.27     40.37 o 
 -19   9   7      160.62      133.51     44.75 o 
 -17   9   7      186.52      153.15    108.82 o 
 -15   9   7      258.47      259.17     67.25 o 
 -13   9   7      317.78      339.74     48.32 o 
 -11   9   7      195.19      208.80     31.61 o 
  -9   9   7      236.12      279.23     33.90 o 
  -7   9   7      635.40      630.09     41.51 o 
  -5   9   7      460.31      566.14     45.09 o 
  -3   9   7      208.40      204.29     37.53 o 
  -1   9   7      334.93      285.47     36.32 o 
   1   9   7      281.83      381.18     67.78 o 
   3   9   7      439.68      397.47     37.89 o 
   5   9   7       63.58       70.54     81.28 o 
 -16  10   7      124.11      219.33     49.83 o 
 -14  10   7      158.74       69.81     39.84 o 
 -12  10   7        7.02      117.19     32.70 o 
 -10  10   7      133.37      196.43     34.32 o 
  -8  10   7      219.45      306.43     39.00 o 
  -6  10   7      153.50      195.25     33.52 o 
  -4  10   7      252.81      250.66     41.49 o 
  -2  10   7       91.35       96.77     57.77 o 
   0  10   7      531.59      499.75     40.67 o 
   2  10   7      345.07      230.86     70.28 o 
  -9  11   7      188.87      201.85     72.17 o 
  -7  11   7      153.26      177.95     37.98 o 
  -5  11   7       30.78       58.83     38.71 o 
 -26   0   8      272.46      263.85     50.76 o 
 -24   0   8      392.90      472.39    282.86 o 
 -22   0   8      428.23      313.48    183.25 o 
 -20   0   8      493.70      589.18     47.66 o 
 -18   0   8      361.42      467.65    217.31 o 
 -16   0   8     1075.62      874.44     40.50 o 
 -14   0   8      343.33      404.24     46.58 o 
 -12   0   8      457.97      419.96     45.21 o 
 -10   0   8      707.77      826.37    101.96 o 
  -8   0   8      354.32      221.25    108.47 o 
  -6   0   8     1004.55      987.61    165.38 o 
  -4   0   8      157.66      154.72     54.49 o 
  -2   0   8     1241.80     1030.37    101.44 o 
   0   0   8     1177.05     1200.23    234.51 o 
   2   0   8      128.53      133.63     71.69 o 
   4   0   8      760.02      616.68    113.44 o 
   6   0   8       54.50      -40.24     40.24 o 
   8   0   8       88.51       26.80     62.69 o 
  10   0   8      106.89      137.48    135.77 o 
  12   0   8        8.27      139.62    108.87 o 
 -27   1   8       80.74       70.47     42.38 o 
 -25   1   8      193.02      286.60    112.17 o 
 -23   1   8      185.48       39.58     63.00 o 
 -21   1   8       96.62      147.33     36.13 o 
 -19   1   8      139.64      122.74     26.40 o 
 -17   1   8      360.99      416.80     26.99 o 
 -15   1   8      253.72      299.90     29.32 o 
 -13   1   8      250.62      253.34     35.13 o 
 -11   1   8      425.55      459.48     42.91 o 
  -9   1   8      675.60      488.53     28.93 o 
  -7   1   8      612.80      646.18     73.53 o 
  -5   1   8      251.08      348.73     28.54 o 
  -3   1   8      773.90      735.52     49.89 o 
  -1   1   8      337.20      366.63     44.12 o 
   1   1   8      469.77      460.88     30.56 o 
   3   1   8      178.83      176.38     33.53 o 
   5   1   8      284.82      286.51     30.43 o 
   7   1   8      463.14      372.19     35.94 o 
   9   1   8        0.05      114.31     36.60 o 
  11   1   8      527.57      291.26     34.48 o 
 -26   2   8       65.50       47.87    115.75 o 
 -24   2   8       68.00       24.12     54.05 o 
 -22   2   8       40.24        7.01     84.55 o 
 -20   2   8       26.72       81.23     33.14 o 
 -18   2   8      346.57      351.37     29.15 o 
 -16   2   8      489.13      462.15     62.09 o 
 -14   2   8       46.57       14.58     28.92 o 
 -12   2   8      431.06      477.73     32.64 o 
 -10   2   8      317.22      341.05     28.49 o 
  -8   2   8      198.44      237.29     62.46 o 
  -6   2   8      397.63      393.53     53.07 o 
  -4   2   8      182.55      291.91     46.58 o 
  -2   2   8     1075.15     1071.38     51.48 o 
   0   2   8      347.41      426.00     48.96 o 
   2   2   8      350.16      316.08     71.40 o 
   4   2   8     1371.88     1059.62    126.89 o 
   6   2   8      302.06      249.57     35.97 o 
   8   2   8      306.93      345.87     48.01 o 
  10   2   8      199.78      122.47     77.12 o 
 -25   3   8      126.78      275.10     52.70 o 
 -23   3   8      126.40       37.53     52.80 o 
 -21   3   8       65.18       94.91     27.26 o 
 -19   3   8      290.06      360.46     59.62 o 
 -17   3   8      831.34      791.97     58.68 o 
 -15   3   8      408.96      371.19     43.58 o 
 -13   3   8      363.10      402.92     30.33 o 
 -11   3   8      678.55      589.73     79.12 o 
  -9   3   8      418.96      456.20     93.15 o 
  -7   3   8      311.72      297.83     29.11 o 
  -5   3   8      299.37      390.92     60.08 o 
  -3   3   8      377.77      349.88     30.21 o 
  -1   3   8      398.20      421.09     32.73 o 
   1   3   8       98.81      110.00     29.77 o 
   3   3   8      510.52      453.85     28.45 o 
   5   3   8      857.36      775.24     70.10 o 
   7   3   8      246.33      241.38     42.04 o 
   9   3   8      258.96      220.66     51.22 o 
  11   3   8      133.78      204.93     51.88 o 
 -26   4   8       99.16       66.40     66.44 o 
 -24   4   8      111.44      177.40     37.30 o 
 -22   4   8      134.39      190.62     40.92 o 
 -20   4   8       95.55       89.96     31.27 o 
 -18   4   8      380.08      385.17     52.72 o 
 -16   4   8      346.20      293.09     48.68 o 
 -14   4   8      240.28      144.23     24.45 o 
 -12   4   8      289.27      298.57     64.06 o 
 -10   4   8      301.35      353.25     42.46 o 
  -8   4   8      386.48      404.53     26.23 o 
  -6   4   8      111.89      123.26     26.50 o 
  -4   4   8      130.47       69.61     55.05 o 
  -2   4   8      124.76      140.61     64.44 o 
   0   4   8       21.91      -26.72     39.05 o 
   2   4   8       17.52       30.42     30.23 o 
   4   4   8       81.11        4.16     38.12 o 
   6   4   8      307.40      403.65     32.18 o 
   8   4   8       82.48       51.30     42.50 o 
  10   4   8       33.03       29.72     86.45 o 
 -25   5   8       35.61      313.01     70.78 o 
 -23   5   8       49.71      106.40     36.17 o 
 -21   5   8       94.66      -36.41     36.41 o 
 -19   5   8       76.72      187.45     43.52 o 
 -17   5   8       87.05      193.01     62.50 o 
 -15   5   8      115.04      146.99     31.71 o 
 -13   5   8       22.21       39.09     51.65 o 
 -11   5   8      183.31      144.04     32.81 o 
  -9   5   8      193.16      180.85     29.51 o 
  -7   5   8      112.77      170.40     52.76 o 
  -5   5   8      239.12      144.50     51.88 o 
  -3   5   8       58.35       66.81     49.91 o 
  -1   5   8      708.26      731.56     53.81 o 
   1   5   8       36.08      108.24     45.55 o 
   3   5   8       15.98       59.75     32.36 o 
   5   5   8      333.14      398.48     33.18 o 
   7   5   8       16.76       52.73     41.33 o 
   9   5   8      278.55      169.04     34.69 o 
 -22   6   8       51.44       37.37     35.96 o 
 -20   6   8       16.50        4.02     28.17 o 
 -18   6   8       24.27       59.83     30.38 o 
 -16   6   8       15.11       66.64     34.23 o 
 -14   6   8        4.52        3.24     36.82 o 
 -12   6   8       84.86      110.13     45.74 o 
 -10   6   8      361.97      487.85     71.45 o 
  -8   6   8      462.04      513.04     34.67 o 
  -6   6   8      127.08      176.74     30.51 o 
  -4   6   8      482.21      470.21     42.51 o 
  -2   6   8      411.26      367.69     30.69 o 
   0   6   8      277.02      310.29     41.51 o 
   2   6   8       26.79      122.36     26.81 o 
   4   6   8        4.07       20.33     29.10 o 
   6   6   8      221.53      227.64     48.96 o 
 -21   7   8       50.03       85.57     76.08 o 
 -19   7   8       33.99      -11.15     58.80 o 
 -17   7   8       23.57      -31.14     43.24 o 
 -15   7   8       38.68       91.17     60.19 o 
 -13   7   8        1.31       30.04     47.81 o 
 -11   7   8      186.47      194.14     34.25 o 
  -9   7   8       50.53       38.65     30.92 o 
  -7   7   8       30.24       88.97     30.85 o 
  -5   7   8       33.61       64.54     28.83 o 
  -3   7   8      173.90      167.43     44.25 o 
  -1   7   8      402.12      391.57     44.78 o 
   1   7   8        3.74      -32.04     36.31 o 
   3   7   8        6.99       -4.22     28.20 o 
   5   7   8        0.52       19.24     31.12 o 
 -18   8   8       47.45       58.93     62.58 o 
 -16   8   8        1.21       48.52     47.38 o 
 -14   8   8        1.16       -5.03     46.10 o 
 -12   8   8       71.43      127.29     42.22 o 
 -10   8   8      117.26      228.24     37.55 o 
  -8   8   8       19.29      -26.58     31.42 o 
  -6   8   8        1.49       -8.40     39.04 o 
  -4   8   8       23.30      -28.44     38.44 o 
  -2   8   8       50.05       49.67     30.53 o 
   0   8   8        8.73      -11.72     37.13 o 
   2   8   8        7.30       16.05     48.38 o 
 -13   9   8       17.44       49.45     40.02 o 
 -11   9   8       15.84       20.46     29.86 o 
  -9   9   8        1.87      149.13     32.80 o 
  -7   9   8        7.41        9.64     43.80 o 
  -5   9   8        6.18      155.13    109.95 o 
  -3   9   8       11.94      138.15     53.68 o 
  -1   9   8       31.80       13.14     67.33 o 
 -23   1   9       27.39       43.66     39.15 o 
 -21   1   9        5.88       28.56     60.96 o 
 -19   1   9        1.39      126.73     53.97 o 
 -17   1   9       43.71      107.06     29.21 o 
 -15   1   9        1.46       50.07     48.94 o 
 -13   1   9       91.52      140.94     41.38 o 
 -11   1   9       20.46       76.28     27.28 o 
  -9   1   9        0.29      -25.94     25.94 o 
  -7   1   9        4.70       76.65     30.50 o 
  -5   1   9       48.96       70.92     32.32 o 
  -3   1   9       65.80       72.17     38.41 o 
  -1   1   9       36.95       -0.41     28.65 o 
   1   1   9       28.58       60.81     47.03 o 
   3   1   9       18.30       10.10     36.03 o 
   5   1   9       23.42       59.62     35.31 o 
 -22   2   9        2.93       44.76     44.06 o 
 -20   2   9        6.05       49.51     39.40 o 
 -18   2   9      146.35      129.00     34.67 o 
 -16   2   9       39.51       85.44     48.28 o 
 -14   2   9       55.15      137.00     31.21 o 
 -12   2   9      144.67      171.34     35.37 o 
 -10   2   9       82.98       81.50     24.85 o 
  -8   2   9        6.30       79.72     60.77 o 
  -6   2   9      199.07      202.65     56.70 o 
  -4   2   9      215.93      254.23     39.93 o 
  -2   2   9       13.83       64.92     32.67 o 
   0   2   9       59.67       19.43     24.62 o 
   2   2   9      180.85       90.66     30.23 o 
   4   2   9       11.88      154.13     44.07 o 
   6   2   9        8.92       45.71     30.79 o 
 -23   3   9       47.75      144.99     33.35 o 
 -21   3   9       13.53      134.06     48.38 o 
 -19   3   9        1.95       63.58     31.24 o 
 -17   3   9        0.57       -1.76     38.44 o 
 -15   3   9       45.52       50.58     49.03 o 
 -13   3   9      213.36      291.90     34.24 o 
 -11   3   9      169.19      156.05     56.95 o 
  -9   3   9       40.83       66.39     40.35 o 
  -7   3   9      124.46      237.13     29.07 o 
  -5   3   9      154.88      192.31     28.87 o 
  -3   3   9      519.41      394.23     32.03 o 
  -1   3   9       52.23       74.37     66.75 o 
   1   3   9        0.77      -33.13     33.13 o 
   3   3   9       42.44      119.65     36.50 o 
   5   3   9       14.83      103.93     91.67 o 
 -22   4   9       67.77      142.56     81.73 o 
 -20   4   9       49.66       51.93     35.65 o 
 -18   4   9       23.85       33.91     28.37 o 
 -16   4   9       81.22      104.51     50.64 o 
 -14   4   9       65.39      145.66     27.89 o 
 -12   4   9      159.72      107.40     28.45 o 
 -10   4   9      134.69      180.57     28.26 o 
  -8   4   9       36.61       53.73     27.64 o 
  -6   4   9      129.08      160.25     56.27 o 
  -4   4   9       74.23      101.49     44.90 o 
  -2   4   9      159.34      170.99     27.53 o 
   0   4   9       17.48       11.72     44.72 o 
   2   4   9        5.46       52.50     51.35 o 
   4   4   9      180.93      146.84     73.01 o 
 -19   5   9      189.63      129.88     61.57 o 
 -17   5   9       99.09      134.33     41.58 o 
 -15   5   9       39.20       56.50     57.77 o 
 -13   5   9       27.98       54.72     30.32 o 
 -11   5   9        4.72      -35.77     35.83 o 
  -9   5   9        3.70       15.26     48.88 o 
  -7   5   9        0.98        7.05     34.10 o 
  -5   5   9        0.94       73.92     39.99 o 
  -3   5   9       27.36      -37.58     37.58 o 
  -1   5   9        9.10       84.27     32.37 o 
   1   5   9      131.71      195.39     82.17 o 
 -18   6   9      253.64      285.57     29.86 o 
 -16   6   9       85.85      142.03     36.01 o 
 -14   6   9       74.82      141.59     94.27 o 
 -12   6   9       74.18       57.45     67.49 o 
 -10   6   9       58.35      129.46     29.60 o 
  -8   6   9       84.89       40.68     55.93 o 
  -6   6   9       62.08      113.02     84.68 o 
  -4   6   9       59.00       63.78     36.63 o 
  -2   6   9       57.07      126.36     39.88 o 
   0   6   9      172.55      140.02     52.67 o 
 -13   7   9      103.84       75.87     30.20 o 
 -11   7   9      120.65      100.94     35.92 o 
  -9   7   9      267.30      262.05     30.71 o 
  -7   7   9      166.68      204.71     78.54 o 
  -5   7   9      209.98      256.56     40.57 o 
 -18   0  10      102.06       18.90     80.21 o 
 -16   0  10      131.43      145.74     64.14 o 
 -14   0  10      124.05      239.66     99.61 o 
 -12   0  10       97.96      189.04    155.82 o 
 -10   0  10      151.41      236.52     45.27 o 
  -8   0  10       96.59      194.90     86.00 o 
  -6   0  10      178.79      164.39     46.73 o 
  -4   0  10       94.69      123.33    139.62 o 
  -2   0  10       46.39       29.74    169.89 o 
 -17   1  10       79.35      157.63     53.46 o 
 -15   1  10      125.46       90.10     66.69 o 
 -13   1  10      117.52       98.90     32.94 o 
 -11   1  10      163.61      176.67     32.88 o 
  -9   1  10      148.95      178.38     32.62 o 
  -7   1  10      248.36      158.83     30.13 o 
  -5   1  10      138.03      128.29     53.47 o 
  -3   1  10       48.28      132.08     33.15 o 
 -16   2  10      177.21      201.26     80.71 o 
 -14   2  10      169.87      209.13     66.42 o 
 -12   2  10      121.05      259.76     37.13 o 
 -10   2  10      123.78      115.73     27.63 o 
  -8   2  10      108.76       23.22     29.44 o 
  -6   2  10      262.30      236.14     28.26 o 
  -4   2  10       78.98       26.00     32.89 o 
 -15   3  10      110.03      129.71     79.26 o 
 -13   3  10       87.51      185.46     37.34 o 
 -11   3  10       66.61       71.31     48.11 o 
  -9   3  10       53.04       41.85     55.33 o 
  -7   3  10      122.59      124.66     53.26 o 
  -5   3  10      165.40      125.68     39.80 o 
                                                 
